# Supplementary material for: Identification of interacting transcription factors regulating tissue gene expression in human
Source: BMC Genomics. 2010 Jan 19;11:49. doi: 10.1186/1471-2164-11-49 (PMC2822763; doi:10.1186/1471-2164-11-49)
Supplement: Additional file 2 — Lists tissue and tissue-unique TF pairs and their potential functions for the 79 human tissues. [file 1471-2164-11-49-S2.XLS]

## Sheet: TABLE_ALL_2TFBS_TISSUE_SPEICIFI
Additional data file 2. Tissue and tissue-unique TF pairs and their potential functions for the 79 human tissues.
Tissue	Tissue TF pair	Tissue-unique TF pair	Top 5 enriched function categories (function category:# gene:p-value)
721_B_lymphoblasts	AIRE:CEBP		cell cycle:12:1.29E-08, cell division:8:7.62E-07, mitosis:7:2.05E-06, phosphoinositide-mediated signaling:4:7.42E-06,
721_B_lymphoblasts	AIRE:PAX4		cell cycle:25:2.10E-15, cell division:16:2.15E-11, DNA replication:12:9.44E-09, mitosis:11:1.27E-07, immune response:15:9.94E-06,
721_B_lymphoblasts	AP1:GEN_INI3_B		immune response:12:1.01E-06, cell cycle:9:4.62E-05,
721_B_lymphoblasts	AP1:PPARA		DNA replication initiation:3:4.67E-06, cell cycle:6:4.07E-05,
721_B_lymphoblasts	AP1:VDR
721_B_lymphoblasts	AP2:CETS1P54		cell cycle:25:2.73E-12, cell division:17:2.58E-10, DNA replication:15:4.80E-10, mitosis:13:5.05E-08, DNA unwinding during replication:4:5.37E-05,
721_B_lymphoblasts	AP2:CHOP		DNA replication:15:3.74E-10, cell cycle:21:2.48E-09, phosphoinositide-mediated signaling:6:2.55E-06, cell division:11:1.84E-05, humoral immune response:5:3.43E-05,
721_B_lymphoblasts	AP2:ETF		cell cycle:12:7.30E-07,
721_B_lymphoblasts	AP2:NF1		cell cycle:20:2.57E-13, DNA replication:10:5.01E-08, cell division:10:5.46E-07, DNA replication initiation:4:6.33E-06, spindle organization:3:4.94E-05,
721_B_lymphoblasts	AP2:OCT4		cell cycle:14:1.01E-08, cell division:9:1.06E-06,
721_B_lymphoblasts	AP2:P300		cell cycle:27:4.24E-13, cell division:16:6.38E-09, DNA replication:14:1.18E-08, phosphoinositide-mediated signaling:6:4.46E-06, humoral immune response:5:5.44E-05,
721_B_lymphoblasts	AP2:PPARA		DNA replication:11:3.17E-07, cell cycle:16:7.68E-07, DNA unwinding during replication:4:2.65E-05,
721_B_lymphoblasts	AP2:TST1		cell cycle:16:3.82E-10, cell division:11:1.91E-08, mitosis:9:3.04E-07, DNA replication:8:2.62E-06,
721_B_lymphoblasts	AP2ALPHA:CEBPGAMMA		cell cycle:11:1.09E-07, cell division:8:6.59E-07, DNA replication:6:2.02E-05, mitosis:6:2.42E-05, mitotic chromosome movement towards spindle pole:2:7.88E-05,
721_B_lymphoblasts	AP2ALPHA:CP2		cell cycle:23:6.50E-11, DNA replication:15:3.43E-10, cell division:14:7.58E-08, mitosis:11:2.05E-06, humoral immune response:5:3.33E-05,
721_B_lymphoblasts	AP2ALPHA:NF1		cell cycle:18:1.13E-11, DNA replication:11:2.50E-09, cell division:9:3.29E-06, DNA unwinding during replication:4:4.26E-06, DNA replication initiation:4:5.31E-06,
721_B_lymphoblasts	AP2ALPHA:NFY		cell cycle:8:1.42E-06,
721_B_lymphoblasts	AREB6:HMGIY
721_B_lymphoblasts	AREB6:HOXA4		DNA replication:7:1.23E-05, humoral immune response:4:2.14E-05,
721_B_lymphoblasts	AREB6:PAX2		humoral immune response:4:1.28E-05, DNA replication initiation:3:7.54E-05,
721_B_lymphoblasts	CACD:HAND1E47		cell cycle:33:4.15E-14, cell division:23:1.83E-12, DNA replication:18:3.53E-10, mitosis:16:2.47E-08, phosphoinositide-mediated signaling:8:1.75E-07,
721_B_lymphoblasts	CART1:GATA4		cell cycle:19:8.49E-12, cell division:13:1.04E-09, mitosis:10:1.23E-07, DNA replication:9:9.64E-07, phosphoinositide-mediated signaling:5:3.21E-06,
721_B_lymphoblasts	CART1:PAX4		cell cycle:32:2.51E-16, cell division:23:1.20E-14, mitosis:16:8.40E-10, DNA replication:15:4.28E-09, phosphoinositide-mediated signaling:8:2.86E-08,
721_B_lymphoblasts	CART1:SP3		cell division:7:8.16E-06, cell cycle:9:8.77E-06,
721_B_lymphoblasts	CART1:YY1		cell cycle:13:4.18E-07, phosphoinositide-mediated signaling:5:1.89E-06, cell division:8:2.69E-05, mitotic sister chromatid segregation:3:3.26E-05, DNA replication:7:3.82E-05,
721_B_lymphoblasts	CDXA:FAC1		cell division:15:6.58E-11, cell cycle:19:1.32E-10, mitosis:12:5.14E-09, DNA replication:8:2.74E-05,
721_B_lymphoblasts	CDXA:SOX10
721_B_lymphoblasts	CEBP:FAC1		cell division:15:7.46E-11, cell cycle:19:1.55E-10, phosphoinositide-mediated signaling:6:3.12E-07, mitotic sister chromatid segregation:4:1.64E-06, mitosis:9:4.74E-06,
721_B_lymphoblasts	CEBP:PAX4		cell cycle:37:1.51E-17, cell division:26:2.46E-15, DNA replication:19:3.20E-11, mitosis:18:3.91E-10, DNA replication initiation:6:1.08E-06,
721_B_lymphoblasts	CEBPA:CEBPGAMMA		DNA replication:10:2.33E-08, phosphoinositide-mediated signaling:4:4.16E-05, cell cycle:10:6.51E-05,
721_B_lymphoblasts	CEBPA:FAC1
721_B_lymphoblasts	CEBPGAMMA:CEBPGAMMA		cell cycle:17:1.87E-09, cell division:13:2.46E-09, mitosis:10:2.36E-07, phosphoinositide-mediated signaling:5:4.50E-06, DNA replication:8:1.51E-05,
721_B_lymphoblasts	CEBPGAMMA:NKX25		cell cycle:35:4.59E-17, cell division:25:3.03E-15, DNA replication:19:7.89E-12, mitosis:18:1.06E-10, DNA replication initiation:6:6.76E-07,
721_B_lymphoblasts	CEBPGAMMA:PAX6	YES	cell cycle:20:3.91E-10, cell division:13:5.21E-08, DNA replication:11:2.20E-07, mitotic sister chromatid segregation:4:3.09E-06, phosphoinositide-mediated signaling:5:1.52E-05,
721_B_lymphoblasts	CEBPGAMMA:PLZF		cell division:16:2.15E-11, cell cycle:20:8.21E-11, mitosis:12:1.34E-08, phosphoinositide-mediated signaling:6:4.85E-07, DNA replication:8:4.98E-05,
721_B_lymphoblasts	CETS1P54:HNF3		cell division:10:7.22E-09, mitosis:8:2.36E-07, cell cycle:11:2.82E-07, phosphoinositide-mediated signaling:4:9.83E-06,
721_B_lymphoblasts	CETS1P54:PAX		DNA replication:13:3.03E-09, cell cycle:17:1.08E-07, phosphoinositide-mediated signaling:6:8.69E-07, cell division:11:3.15E-06, DNA unwinding during replication:4:2.44E-05,
721_B_lymphoblasts	CETS1P54:RUSH1A		cell cycle:26:3.34E-15, cell division:17:1.13E-11, DNA replication:13:3.31E-09, mitosis:11:3.75E-07, DNA replication initiation:4:3.11E-05,
721_B_lymphoblasts	CETS1P54:SOX10	YES
721_B_lymphoblasts	CETS1P54:SREBP
721_B_lymphoblasts	CETS1P54:VDR		cell cycle:29:7.61E-14, cell division:20:7.45E-12, DNA replication:15:4.28E-09, mitosis:14:4.69E-08, phosphoinositide-mediated signaling:6:7.00E-06,
721_B_lymphoblasts	CHOP:NFY	YES	cell cycle:11:1.67E-10, DNA replication:8:8.58E-10, cell division:8:6.63E-09, mitosis:7:3.34E-08, DNA replication initiation:3:8.03E-06,
721_B_lymphoblasts	CMAF:SP1	YES	cell cycle:11:2.23E-06,
721_B_lymphoblasts	COUP_DR1:XVENT1
721_B_lymphoblasts	CP2:EGR1		DNA replication:5:1.11E-05,
721_B_lymphoblasts	CP2:HIC1
721_B_lymphoblasts	CP2:ZIC3		cell cycle:33:2.61E-14, cell division:23:1.32E-12, DNA replication:18:2.73E-10, mitosis:15:1.21E-07, phosphoinositide-mediated signaling:8:1.55E-07,
721_B_lymphoblasts	DBP:GATA4
721_B_lymphoblasts	DBP:STAT
721_B_lymphoblasts	DBP:TTF1		cell division:12:1.76E-08, mitosis:10:1.80E-07, cell cycle:13:2.32E-06, DNA replication:8:1.22E-05,
721_B_lymphoblasts	DR3:TST1		cell cycle:31:7.22E-16, cell division:21:5.01E-13, DNA replication:16:3.42E-10, mitosis:14:3.19E-08, phosphoinositide-mediated signaling:7:3.84E-07,
721_B_lymphoblasts	DR4:SOX10
721_B_lymphoblasts	DR4:SPZ1		DNA replication:12:1.47E-08, cell cycle:17:4.44E-08, DNA unwinding during replication:4:1.93E-05, DNA replication initiation:4:2.39E-05, cell division:9:7.11E-05,
721_B_lymphoblasts	E2A:HMGIY		mitotic chromosome movement towards spindle pole:2:2.09E-05,
721_B_lymphoblasts	E2A:SRY
721_B_lymphoblasts	EBOX:HNF4ALPHA
721_B_lymphoblasts	EBOX:PLZF		mitosis:6:6.96E-07, cell division:6:2.65E-06, cell cycle:7:8.56E-06,
721_B_lymphoblasts	EBOX:TBP
721_B_lymphoblasts	EGR1:PAX2
721_B_lymphoblasts	ETF:PAX8		DNA replication:13:1.74E-11, cell cycle:17:1.86E-10, DNA repair:8:8.29E-06, cell division:8:3.43E-05,
721_B_lymphoblasts	ETF:TST1		cell cycle:8:1.10E-06, mitosis:5:2.14E-05, cell division:5:6.45E-05,
721_B_lymphoblasts	ETS:HMGIY		cell division:19:2.31E-12, cell cycle:22:3.89E-10, mitosis:13:3.80E-08, phosphoinositide-mediated signaling:7:1.38E-07, DNA replication:9:6.18E-05,
721_B_lymphoblasts	ETS:HOXA4		cell cycle:33:4.75E-15, cell division:23:3.89E-13, DNA replication:18:1.06E-10, mitosis:15:5.65E-08, phosphoinositide-mediated signaling:8:9.97E-08,
721_B_lymphoblasts	ETS:PAX8		cell cycle:26:9.55E-11, cell division:18:1.49E-09, DNA replication:14:8.39E-08, humoral immune response:7:6.52E-07, phosphoinositide-mediated signaling:7:7.94E-07,
721_B_lymphoblasts	ETS:TEL2		cell division:12:2.72E-08, cell cycle:15:1.02E-07, phosphoinositide-mediated signaling:6:1.93E-07, DNA replication:8:1.62E-05, mitosis:8:2.03E-05,
721_B_lymphoblasts	FAC1:FOXJ2		cell division:15:9.57E-11, cell cycle:19:2.10E-10, mitosis:13:6.29E-10, mitotic sister chromatid segregation:3:7.60E-05, phosphoinositide-mediated signaling:4:1.43E-04,
721_B_lymphoblasts	FAC1:GATA4		cell cycle:21:3.83E-13, cell division:15:1.98E-11, DNA replication:10:1.77E-07, mitosis:10:2.36E-07, phosphoinositide-mediated signaling:5:4.50E-06,
721_B_lymphoblasts	FAC1:OCT4		cell cycle:19:5.89E-09, mitosis:13:6.80E-09, cell division:14:1.23E-08, phosphoinositide-mediated signaling:5:1.94E-05, DNA replication:9:2.01E-05,
721_B_lymphoblasts	FAC1:TBP		cell cycle:17:1.18E-09, cell division:13:1.71E-09, mitosis:10:1.80E-07, DNA replication:8:1.22E-05,
721_B_lymphoblasts	FAC1:XVENT1		cell division:22:6.32E-14, cell cycle:28:2.50E-13, mitosis:16:5.78E-10, DNA replication:12:1.11E-06, DNA replication initiation:5:5.86E-06,
721_B_lymphoblasts	FOX:PAX4		phosphoinositide-mediated signaling:5:7.20E-08, cell cycle:9:2.19E-06, cell division:7:2.71E-06, mitotic chromosome movement towards spindle pole:2:5.71E-05,
721_B_lymphoblasts	FOXJ2:HNF3		cell division:13:6.01E-12, cell cycle:14:1.22E-09, mitosis:10:2.56E-09, phosphoinositide-mediated signaling:4:1.54E-05,
721_B_lymphoblasts	FOXJ2:PAX4		cell cycle:33:3.75E-16, cell division:24:7.51E-15, DNA replication:18:2.62E-11, mitosis:17:3.44E-10, phosphoinositide-mediated signaling:8:5.20E-08,
721_B_lymphoblasts	FOXJ2:PAX8		cell cycle:31:6.21E-16, cell division:22:5.09E-14, DNA replication:15:2.62E-09, mitosis:15:3.97E-09, phosphoinositide-mediated signaling:8:2.16E-08,
721_B_lymphoblasts	GATA:GATA4		regulation of apoptosis:5:1.07E-05, mitotic chromosome movement towards spindle pole:2:4.53E-05,
721_B_lymphoblasts	GATA4:STAT		cell division:17:2.55E-12, cell cycle:19:7.68E-10, mitosis:12:1.60E-08, DNA replication:9:7.72E-06, phosphoinositide-mediated signaling:5:1.09E-05,
721_B_lymphoblasts	GEN_INI3_B:PLZF		cell cycle:28:8.51E-14, cell division:21:2.41E-13, mitosis:15:2.57E-09, DNA replication:14:1.35E-08, phosphoinositide-mediated signaling:6:4.75E-06,
721_B_lymphoblasts	GEN_INI3_B:PPARA		cell cycle:23:1.26E-12, cell division:16:8.79E-11, mitosis:12:3.76E-08, DNA replication:11:2.37E-07, anaphase-promoting complex-dependent proteasomal ubiquitin-dependent protein catabolic process:6:3.68E-05,
721_B_lymphoblasts	HAND1E47:ETF		cell cycle:16:1.16E-08, DNA replication:9:1.59E-06, mitotic sister chromatid segregation:3:5.36E-05, cell division:8:8.89E-05, phosphoinositide-mediated signaling:4:9.12E-05,
721_B_lymphoblasts	HAND1E47:NFY		cell cycle:13:2.36E-10, cell division:9:1.92E-08, mitosis:8:5.29E-08, DNA replication:6:1.14E-05, DNA replication initiation:3:3.23E-05,
721_B_lymphoblasts	HAND1E47:NKX25	YES	cell cycle:39:5.55E-18, cell division:27:2.11E-15, DNA replication:20:1.69E-11, mitosis:19:2.04E-10, phosphoinositide-mediated signaling:8:2.64E-07,
721_B_lymphoblasts	HAND1E47:PAX5
721_B_lymphoblasts	HAND1E47:ZIC3		cell cycle:37:7.43E-17, cell division:26:7.73E-15, DNA replication:19:7.25E-11, mitosis:18:8.39E-10, phosphoinositide-mediated signaling:8:2.10E-07,
721_B_lymphoblasts	HMGIY:CRX		cell division:9:8.49E-07, mitosis:8:1.53E-06, cell cycle:11:3.37E-06, DNA unwinding during replication:3:9.75E-05,
721_B_lymphoblasts	HMGIY:MEIS1	YES
721_B_lymphoblasts	HMGIY:NFAT
721_B_lymphoblasts	HMGIY:PAX4		cell division:11:3.72E-10, cell cycle:12:2.43E-08, mitosis:7:2.95E-06, mitotic sister chromatid segregation:3:9.34E-06, DNA replication:6:3.06E-05,
721_B_lymphoblasts	HMGIY:TCF11		cell cycle:28:4.76E-13, DNA replication:18:7.15E-12, cell division:20:7.45E-12, mitosis:14:4.69E-08, DNA replication initiation:6:3.13E-07,
721_B_lymphoblasts	HMGIY:ZF5_B		cell cycle:30:5.10E-14, cell division:22:3.25E-13, DNA replication:16:1.18E-09, mitosis:16:1.84E-09, phosphoinositide-mediated signaling:7:6.78E-07,
721_B_lymphoblasts	HNF3:OCT1		cell division:12:8.46E-11, mitosis:11:1.23E-10, cell cycle:13:1.00E-08,
721_B_lymphoblasts	HNF3:PAX5		cell division:12:4.82E-10, cell cycle:14:7.10E-09, mitosis:9:1.26E-07, humoral immune response:4:2.25E-05, phosphoinositide-mediated signaling:4:2.55E-05,
721_B_lymphoblasts	HNF3:RUSH1A		cell cycle:11:2.82E-07, cell division:8:1.32E-06, mitosis:6:4.03E-05, DNA catabolic process, exonucleolytic:2:9.41E-05, mitotic chromosome movement towards spindle pole:2:9.41E-05,
721_B_lymphoblasts	HNF3B:OCT1		cell division:13:1.06E-10, mitosis:12:1.07E-10, cell cycle:16:3.16E-10, phosphoinositide-mediated signaling:5:1.33E-06, mitotic cell cycle checkpoint:3:4.54E-05,
721_B_lymphoblasts	HNF3B:PAX2		cell cycle:20:6.02E-12, cell division:13:3.49E-09, phosphoinositide-mediated signaling:6:2.15E-07, mitosis:10:3.08E-07, DNA replication initiation:4:1.19E-05,
721_B_lymphoblasts	HNF3B:PLZF		cell cycle:12:1.11E-07, mitosis:7:7.08E-06, cell division:7:3.11E-05, positive regulation of mitotic metaphase/anaphase transition:2:1.18E-04,
721_B_lymphoblasts	HNF3B:SPZ1
721_B_lymphoblasts	HOXA4:OCT1_07
721_B_lymphoblasts	HOXA4:SOX10		cell division:8:4.68E-05,
721_B_lymphoblasts	IPF1:TBP		cell cycle:9:1.81E-07, DNA replication:5:2.88E-05, DNA replication-dependent nucleosome assembly:2:3.29E-05,
721_B_lymphoblasts	KROX:CETS1P54		cell cycle:13:1.47E-08, cell division:8:3.53E-06, DNA replication:7:6.35E-06, phosphoinositide-mediated signaling:4:1.63E-05, spindle organization:3:1.92E-05,
721_B_lymphoblasts	KROX:PAX2		cell cycle:12:4.44E-10, cell division:8:8.67E-08, phosphoinositide-mediated signaling:4:2.50E-06, spindle organization:3:4.67E-06, DNA replication:5:7.09E-05,
721_B_lymphoblasts	LMO2COM:PAX8
721_B_lymphoblasts	LRF:NF1
721_B_lymphoblasts	LRF:PAX5		humoral immune response:5:5.80E-06, phosphoinositide-mediated signaling:5:6.72E-06, cell cycle:13:8.04E-06, spindle organization:3:9.33E-05,
721_B_lymphoblasts	LRF:VDR
721_B_lymphoblasts	MAF:PAX
721_B_lymphoblasts	MAF:PAX4		cell division:8:5.69E-07,
721_B_lymphoblasts	MAF:SRY	YES	cell cycle:16:4.00E-11, cell division:12:2.95E-10,
721_B_lymphoblasts	MAF:XVENT1		cell division:17:7.47E-13, cell cycle:19:2.10E-10, mitosis:10:6.48E-07,
721_B_lymphoblasts	MAZ:DR3
721_B_lymphoblasts	MINI19_B:NF1		DNA replication:7:6.60E-08, humoral immune response:4:1.05E-06, cell cycle:8:2.31E-06, phosphoinositide-mediated signaling:3:6.41E-05,
721_B_lymphoblasts	MRF2:OCT4		cell division:14:5.82E-11, cell cycle:17:3.76E-10, phosphoinositide-mediated signaling:6:1.01E-07, spindle organization:4:1.10E-06, mitosis:8:9.10E-06,
721_B_lymphoblasts	MRF2:PPARA	YES
721_B_lymphoblasts	MRF2:YY1		B cell activation:3:2.41E-05,
721_B_lymphoblasts	MYB:TBP		cell division:9:1.30E-05, cell cycle:12:1.56E-05, mitosis:8:1.77E-05,
721_B_lymphoblasts	MYOGNF1:COUP_DR1
721_B_lymphoblasts	MYOGNF1:NFY		cell cycle:16:1.18E-13, DNA replication:10:1.33E-10, cell division:10:1.62E-09, mitosis:8:7.32E-08, DNA replication initiation:3:3.65E-05,
721_B_lymphoblasts	NF1:NFY		cell cycle:11:7.16E-11, DNA replication:8:4.76E-10, cell division:8:3.70E-09, mitosis:6:5.62E-07, DNA replication initiation:3:6.54E-06,
721_B_lymphoblasts	NF1:PLZF		DNA replication:7:9.80E-07,
721_B_lymphoblasts	NF1:RUSH1A		cell division:13:1.52E-09, cell cycle:16:7.55E-09, DNA replication:11:1.09E-08, mitosis:8:1.43E-05, phosphoinositide-mediated signaling:4:8.14E-05,
721_B_lymphoblasts	NF1:SREBP		DNA replication:5:1.56E-05,
721_B_lymphoblasts	NF1:TTF1		cell cycle:33:1.47E-18, cell division:21:1.25E-13, DNA replication:16:1.21E-10, mitosis:14:1.32E-08, DNA unwinding during replication:5:3.13E-06,
721_B_lymphoblasts	NFY:PAX8		cell cycle:13:5.28E-11, cell division:10:3.45E-10, mitosis:9:9.66E-10, DNA replication:8:1.70E-08, DNA replication initiation:3:2.33E-05,
721_B_lymphoblasts	NFY:SREBP1		mitosis:8:1.46E-09, cell cycle:10:4.69E-09, cell division:8:8.73E-09, DNA replication:5:1.83E-05,
721_B_lymphoblasts	NFY:TTF1	YES	cell cycle:9:1.45E-08, DNA replication:6:2.95E-07, cell division:6:1.37E-06, mitosis:5:8.97E-06, DNA repair:5:1.04E-05,
721_B_lymphoblasts	NKX25:SP3		cell cycle:34:3.96E-16, cell division:22:1.88E-12, DNA replication:18:7.43E-11, mitosis:17:9.09E-10, DNA unwinding during replication:5:1.01E-05,
721_B_lymphoblasts	OCT1:OCT4
721_B_lymphoblasts	OCT1_07:OCT4
721_B_lymphoblasts	P300:SMAD3
721_B_lymphoblasts	P300:SZF11
721_B_lymphoblasts	PAX:ZIC3		cell cycle:21:1.59E-09, cell division:15:8.35E-09, DNA replication:11:1.26E-06, phosphoinositide-mediated signaling:5:3.53E-05,
721_B_lymphoblasts	PAX2:RUSH1A		cell cycle:36:4.27E-17, cell division:24:8.76E-14, DNA replication:18:1.60E-10, mitosis:16:1.24E-08, DNA replication initiation:6:9.34E-07,
721_B_lymphoblasts	PAX4:ZIC3		cell cycle:28:5.14E-12, cell division:21:5.87E-12, DNA replication:16:2.18E-09, mitosis:16:3.38E-09, phosphoinositide-mediated signaling:7:8.98E-07,
721_B_lymphoblasts	PAX8:TBP		cell division:22:4.57E-14, cell cycle:28:1.68E-13, mitosis:15:3.70E-09, phosphoinositide-mediated signaling:7:3.58E-07, DNA replication:12:9.41E-07,
721_B_lymphoblasts	PLZF:RUSH1A		cell cycle:17:3.95E-08, cell division:11:1.62E-06, DNA replication:9:8.77E-06, mitosis:8:7.79E-05, mitotic sister chromatid segregation:3:9.90E-05,
721_B_lymphoblasts	PLZF:SREBP		phosphoinositide-mediated signaling:3:2.29E-05,
721_B_lymphoblasts	PLZF:YY1
721_B_lymphoblasts	POU3F2:E2A
721_B_lymphoblasts	POU3F2:HMGIY		cell cycle:17:4.98E-08, cell division:12:2.61E-07, phosphoinositide-mediated signaling:6:6.40E-07, DNA replication:10:1.28E-06, mitosis:9:1.28E-05,
721_B_lymphoblasts	POU3F2:NFAT
721_B_lymphoblasts	POU3F2:PAX4		cell cycle:34:8.79E-16, cell division:24:5.50E-14, DNA replication:17:8.48E-10, mitosis:17:1.35E-09, phosphoinositide-mediated signaling:8:1.03E-07,
721_B_lymphoblasts	POU3F2:VDR		cell cycle:10:5.96E-06,
721_B_lymphoblasts	POU3F2:YY1		cell cycle:13:2.08E-07, cell division:8:1.76E-05, DNA replication:7:2.62E-05, mitosis:7:3.21E-05,
721_B_lymphoblasts	PPARA:CRX		cell cycle:13:1.22E-08, cell division:8:3.14E-06,
721_B_lymphoblasts	PPARA:PAX		cell cycle:19:1.50E-09, DNA replication:11:1.62E-07, cell division:12:2.84E-07, DNA replication initiation:4:2.54E-05, mitosis:8:9.15E-05,
721_B_lymphoblasts	RUSH1A:SREBP1	YES	cell cycle:21:1.12E-09, cell division:14:4.76E-08, DNA replication:10:7.31E-06, mitosis:10:9.63E-06, humoral immune response:5:2.79E-05,
721_B_lymphoblasts	SP3:TAXCREB
721_B_lymphoblasts	SREBP:TBP
721_B_lymphoblasts	SREBP1:TBP
721_B_lymphoblasts	STAT:STAT		cell division:8:1.92E-05, spindle organization:3:3.77E-05, phosphoinositide-mediated signaling:4:3.97E-05, cell cycle:10:5.88E-05,
721_B_lymphoblasts	STAT:ZF5_B		cell cycle:30:7.71E-15, cell division:20:5.62E-12, DNA replication:17:5.01E-11, mitosis:14:3.88E-08, phosphoinositide-mediated signaling:7:4.27E-07,
721_B_lymphoblasts	TAL1BETAE47:SP3		cell cycle:12:7.60E-06, mitotic sister chromatid segregation:3:4.36E-05,
721_B_lymphoblasts	TCF11:NFY		cell cycle:14:1.26E-13, cell division:10:3.91E-11, mitosis:8:4.03E-09, DNA replication:7:8.12E-08, DNA replication initiation:3:1.27E-05,
721_B_lymphoblasts	TCF11:PAX		cell cycle:13:2.07E-06, DNA replication initiation:4:9.15E-06,
721_B_lymphoblasts	TCF11:PAX4	YES	cell cycle:11:5.64E-07, DNA replication:7:4.19E-06, cell division:7:2.29E-05, mitotic chromosome movement towards spindle pole:2:1.07E-04,
721_B_lymphoblasts	TEL2:EFC
721_B_lymphoblasts	TEL2:HMGIY		DNA replication:12:1.61E-08, phosphoinositide-mediated signaling:6:6.40E-07, cell cycle:15:1.47E-06, cell division:11:1.89E-06, DNA unwinding during replication:4:1.99E-05,
721_B_lymphoblasts	TEL2:P300		cell cycle:30:2.32E-14, DNA replication:19:1.19E-12, cell division:21:1.49E-12, mitosis:16:1.21E-09, phosphoinositide-mediated signaling:7:5.58E-07,
721_B_lymphoblasts	TEL2:PAX4		cell cycle:33:2.19E-15, cell division:23:2.25E-13, DNA replication:19:8.52E-12, mitosis:16:6.01E-09, phosphoinositide-mediated signaling:8:8.17E-08,
721_B_lymphoblasts	TEL2:RUSH1A		cell cycle:20:3.81E-11, cell division:15:1.22E-10, DNA replication:11:6.06E-08, mitosis:10:7.58E-07, DNA replication initiation:4:1.74E-05,
721_B_lymphoblasts	TEL2:ZIC3		cell cycle:30:5.81E-15, DNA replication:19:4.81E-13, cell division:20:4.65E-12, mitosis:14:3.41E-08, phosphoinositide-mediated signaling:7:3.98E-07,
721_B_lymphoblasts	TFE:TST1
721_B_lymphoblasts	TST1:SRY		cell cycle:33:6.45E-17, cell division:25:2.14E-16, mitosis:18:1.66E-11, DNA replication:17:8.73E-11, phosphoinositide-mediated signaling:8:3.34E-08,
721_B_lymphoblasts	VDR:PAX3		cell cycle:19:1.13E-10, cell division:12:5.58E-08, DNA replication:9:3.17E-06,
721_B_lymphoblasts	VDR:PAX4		cell cycle:34:2.77E-15, cell division:23:9.37E-13, DNA replication:18:2.10E-10, mitosis:15:9.77E-08, DNA replication initiation:6:1.03E-06,
721_B_lymphoblasts	VDR:RUSH1A		cell cycle:25:2.74E-13, cell division:17:5.32E-11, DNA replication:10:5.20E-06, mitosis:10:6.86E-06, humoral immune response:5:2.32E-05,
721_B_lymphoblasts	VMYB:NFY		cell cycle:10:6.91E-10, cell division:8:1.96E-09, DNA replication:7:9.39E-09, mitosis:6:3.57E-07, DNA replication initiation:3:5.25E-06,
721_B_lymphoblasts	VMYB:SPZ1		cell cycle:18:2.16E-08, humoral immune response:5:1.46E-05, DNA replication:9:1.60E-05, cell division:10:2.10E-05, chromosome segregation:4:1.24E-04,
adipocyte	AP1:HMGIY
adipocyte	AP2:AREB6
adipocyte	AP2:OCT4		cell proliferation:11:1.71E-06,
adipocyte	AP2:SRY		cell adhesion:18:3.62E-07,
adipocyte	AP2:TST1		skeletal development:11:1.66E-09, cell adhesion:18:1.42E-07, oxidation reduction:17:3.33E-07,
adipocyte	AP2:WT1		cell adhesion:17:3.00E-06,
adipocyte	AP2:XVENT1		cell adhesion:27:2.93E-09, skeletal development:12:5.22E-08, lipid metabolic process:15:4.08E-06, extracellular matrix organization:6:7.14E-06, oxidation reduction:20:1.33E-05,
adipocyte	AP2ALPHA:CEBPGAMMA
adipocyte	AP2ALPHA:CP2		cell adhesion:25:2.41E-08, skeletal development:11:2.95E-07, extracellular matrix organization:6:5.79E-06, oxidation reduction:20:7.70E-06,
adipocyte	AP2ALPHA:NFY
adipocyte	AP2ALPHA:PAX4		cell adhesion:15:1.86E-06, glucose homeostasis:4:5.03E-05,
adipocyte	AR:OCT4
adipocyte	CACD:EBF	YES
adipocyte	CACD:PAX8	YES	cell adhesion:32:8.58E-10, skeletal development:13:1.08E-07, lipid metabolic process:17:5.19E-06, oxidation reduction:23:1.89E-05, extracellular matrix organization:6:2.86E-05,
adipocyte	CACD:SOX10	YES
adipocyte	CART1:CHOP	YES	cell adhesion:18:1.96E-05, oxidation reduction:17:3.42E-05,
adipocyte	CART1:FAC1
adipocyte	CART1:HOXA4		oxidation reduction:22:1.32E-07, skeletal development:9:8.41E-06,
adipocyte	CDPCR3:OCT1	YES
adipocyte	CDXA:AR
adipocyte	CDXA:RUSH1A		oxidation reduction:19:9.06E-07, cell adhesion:18:7.93E-06,
adipocyte	CEBP:GRE_C		cell adhesion:21:3.48E-07, skeletal development:8:3.38E-05,
adipocyte	CEBP:HNF4ALPHA
adipocyte	CEBP:P300	YES	skeletal development:14:5.39E-09, cell adhesion:28:2.81E-08, oxidation reduction:22:1.62E-05, lipid metabolic process:15:2.95E-05,
adipocyte	CEBPA:ER
adipocyte	CEBPA:GATA4
adipocyte	CEBPA:RUSH1A		skeletal development:7:1.73E-05, collagen fibril organization:4:2.61E-05, glucose homeostasis:4:7.15E-05,
adipocyte	CEBPGAMMA:OCT1		cell adhesion:22:1.68E-08, oxidation reduction:18:2.78E-06, collagen fibril organization:4:9.22E-05, blood circulation:5:1.09E-04,
adipocyte	CEBPGAMMA:YY1
adipocyte	CETS1P54:NFAT
adipocyte	CETS1P54:OCT
adipocyte	CETS1P54:OCT4		cell adhesion:26:1.91E-08, oxidation reduction:22:1.53E-06, skeletal development:9:2.59E-05,
adipocyte	CETS1P54:SP3		cell adhesion:19:4.59E-09, skeletal development:8:1.33E-06, response to wounding:4:3.20E-05,
adipocyte	CETS1P54:YY1
adipocyte	CHOP:GFI1		negative regulation of insulin-like growth factor receptor signaling pathway:2:2.41E-05,
adipocyte	CMAF:OCT
adipocyte	CP2:CMAF		cell adhesion:27:2.93E-09, skeletal development:11:4.26E-07, lipid metabolic process:13:7.46E-05,
adipocyte	CP2:COUP_DR1
adipocyte	CP2:EGR1
adipocyte	CP2:SZF11
adipocyte	DBP:FAC1
adipocyte	DEC:TTF1
adipocyte	DR3:YY1		cell adhesion:19:1.84E-07, skeletal development:8:6.92E-06,
adipocyte	DR4:SPZ1		cell adhesion:19:4.07E-06, skeletal development:8:2.95E-05,
adipocyte	E2A:PPARA
adipocyte	E2A:TAL1BETAE47
adipocyte	EBOX:PPARA
adipocyte	EGR1:SP1
adipocyte	EGR1:ZF5_B
adipocyte	ETF:DR3		cell adhesion:14:1.33E-06, skeletal development:7:3.32E-06,
adipocyte	ETF:LRF		cell adhesion:12:3.60E-07,
adipocyte	ETF:MINI19_B
adipocyte	ETF:PAX2		skeletal development:6:6.37E-06, cell adhesion:11:8.19E-06,
adipocyte	ETF:SRY		skeletal development:5:7.96E-06,
adipocyte	ETF:TCF11
adipocyte	ETS:NFAT
adipocyte	ETS:PAX6		cell adhesion:16:2.33E-06, blood circulation:5:2.92E-05,
adipocyte	FOX:NCX
adipocyte	FOX:PAX2
adipocyte	FOXJ2:DR4		oxidation reduction:16:4.58E-07,
adipocyte	FOXJ2:HNF3		oxidation reduction:12:4.63E-07,
adipocyte	FOXJ2:MAF
adipocyte	FOXJ2:OCT1
adipocyte	GATA_C:HNF3B		cholesterol homeostasis:4:2.26E-06,
adipocyte	GATA4:PAX6		cell adhesion:15:2.24E-05,
adipocyte	HAND1E47:HAND1E47		cell adhesion:34:5.24E-11, skeletal development:14:1.48E-08, lipid metabolic process:17:5.19E-06, oxidation reduction:24:6.26E-06, extracellular matrix organization:6:2.86E-05,
adipocyte	HAND1E47:PAX5
adipocyte	HAND1E47:ZIC3		cell adhesion:34:2.11E-10, skeletal development:13:1.94E-07, oxidation reduction:24:1.48E-05, lipid metabolic process:16:3.72E-05, extracellular matrix organization:6:3.80E-05,
adipocyte	HIC1:STAT
adipocyte	HMGIY:PAX2		cell adhesion:30:2.57E-09, skeletal development:14:6.36E-09, oxidation reduction:23:6.38E-06,
adipocyte	HMGIY:TTF1		cell adhesion:33:5.49E-10, skeletal development:14:2.31E-08, oxidation reduction:26:1.20E-06, fatty acid biosynthetic process:6:8.39E-05,
adipocyte	HNF3:SREBP1
adipocyte	HNF3:VMYB
adipocyte	HNF3B:MYOGNF1	YES
adipocyte	HNF3B:PAX4		oxidation reduction:12:2.43E-05, cholesterol homeostasis:4:3.62E-05,
adipocyte	HNF3B:TST1		oxidation reduction:13:1.48E-05,
adipocyte	HNF4ALPHA:PAX4
adipocyte	HNF4ALPHA:SREBP	YES
adipocyte	HOXA4:PAX5	YES
adipocyte	HOXA4:SREBP
adipocyte	KROX:NCX		cell adhesion:13:5.45E-08,
adipocyte	KROX:PPARA		extracellular matrix organization:6:5.32E-08, skeletal development:7:3.91E-06,
adipocyte	LRF:NKX25		skeletal development:12:8.55E-09, cell adhesion:23:3.73E-08, extracellular matrix organization:6:2.81E-06,
adipocyte	LRF:PAX8		cell adhesion:19:1.42E-07, skeletal development:9:6.30E-07, blood circulation:5:5.40E-05,
adipocyte	LRF:VDR		skeletal development:10:8.12E-09, cell adhesion:17:1.56E-07,
adipocyte	MAF:PAX
adipocyte	MAF:TBP
adipocyte	MAF:WT1	YES
adipocyte	MAZ:PPARA		skeletal development:7:1.79E-07,
adipocyte	MAZ:SP3		skeletal development:6:2.69E-06,
adipocyte	MINI19_B:DR4
adipocyte	MINI19_B:PAX4
adipocyte	MINI19_B:YY1
adipocyte	MRF2:HNF3B
adipocyte	MRF2:OCT4		oxidation reduction:16:1.68E-07,
adipocyte	MYOGNF1:AR
adipocyte	MYOGNF1:MYOGNF1		cell adhesion:26:3.21E-08, oxidation reduction:23:6.46E-07, skeletal development:11:6.69E-07, extracellular matrix organization:6:9.25E-06, lipid metabolic process:14:2.99E-05,
adipocyte	MYOGNF1:PPARA		skeletal development:9:6.30E-07, oxidation reduction:16:6.35E-06, cell adhesion:15:4.94E-05,
adipocyte	MYOGNF1:SREBP1
adipocyte	MYOGNF1:VDR		cell adhesion:28:7.76E-09, skeletal development:11:1.23E-06, oxidation reduction:23:1.91E-06, extracellular matrix organization:6:1.32E-05, lipid metabolic process:14:5.89E-05,
adipocyte	NCX:TBP		cell adhesion:23:1.13E-07, skeletal development:9:9.67E-06, blood circulation:6:2.38E-05, oxidation reduction:18:3.51E-05,
adipocyte	NF1:P300		cell adhesion:25:6.20E-08, skeletal development:11:4.72E-07, oxidation reduction:19:5.00E-05,
adipocyte	NFAT:PAX8		cell adhesion:15:7.94E-07,
adipocyte	NKX25:SP3		cell adhesion:35:9.78E-12, skeletal development:14:1.34E-08, oxidation reduction:26:5.20E-07, extracellular matrix organization:6:2.73E-05,
adipocyte	NKX25:XVENT1		cell adhesion:35:2.04E-10, skeletal development:14:5.13E-08, oxidation reduction:28:4.04E-07, lipid metabolic process:17:1.90E-05, extracellular matrix organization:6:4.97E-05,
adipocyte	OCT4:S8
adipocyte	OSF2:PAX2
adipocyte	OSF2:RUSH1A		glucose homeostasis:4:2.81E-06,
adipocyte	P300:SREBP1		oxidation reduction:18:6.00E-06, cell adhesion:17:4.49E-05,
adipocyte	PAX2:PAX2		cell adhesion:35:1.23E-10, skeletal development:14:4.08E-08, oxidation reduction:28:2.77E-07, lipid metabolic process:17:1.50E-05, fatty acid biosynthetic process:6:1.08E-04,
adipocyte	PAX4:SREBP		oxidation reduction:18:1.58E-05,
adipocyte	PAX4:SZF11
adipocyte	PAX4:XVENT1
adipocyte	PAX8:WT1		skeletal development:11:8.28E-08, cell adhesion:22:1.60E-07, extracellular matrix organization:5:4.30E-05,
adipocyte	PLZF:SREBP1
adipocyte	POU3F2:GATA	YES	cell adhesion:14:3.55E-07,
adipocyte	POU3F2:PAX4
adipocyte	PPAR_DR1:PAX4	YES
adipocyte	PPARA:SP1		skeletal development:11:1.02E-08, cell adhesion:21:1.93E-08, extracellular matrix organization:6:8.66E-07,
adipocyte	PPARA:WT1		skeletal development:12:5.22E-09, cell adhesion:21:3.12E-07, extracellular matrix organization:6:2.18E-06, oxidation reduction:17:3.15E-05,
adipocyte	RFX:SMAD3	YES
adipocyte	RUSH1A:YY1
adipocyte	SP1:TAXCREB
adipocyte	SP1:YY1
adipocyte	SP3:SP3		cell adhesion:15:8.39E-06, skeletal development:7:2.08E-05,
adipocyte	SP3:SREBP
adipocyte	SP3:SREBP1
adipocyte	SP3:TBP		cell adhesion:14:8.28E-07, skeletal development:6:3.20E-05,
adipocyte	SP3:WT1		skeletal development:10:1.59E-07, cell adhesion:20:1.74E-07, extracellular matrix organization:5:1.95E-05,
adipocyte	SREBP:SRY
adipocyte	SREBP:YY1
adipocyte	SREBP1:TBP
adipocyte	TAL1BETAE47:DR3		skeletal development:9:2.06E-06, oxidation reduction:17:1.01E-05, cell adhesion:17:2.05E-05, extracellular matrix organization:5:2.31E-05,
adipocyte	TAXCREB:WT1
adipocyte	TCF11:STAT		cell adhesion:18:1.15E-05, oxidation reduction:17:2.07E-05,
adipocyte	TEL2:GRE_C		cell adhesion:18:1.21E-08, regulation of cell growth:6:4.96E-05,
adipocyte	TEL2:HNF3B	YES
adipocyte	TEL2:MAF		positive regulation of cell migration:3:9.29E-06,
adipocyte	TEL2:RFX		cell adhesion:17:1.56E-07,
adipocyte	TEL2:SP3		cell adhesion:18:3.24E-08,
adipocyte	TST1:SRY		cell adhesion:25:6.20E-08, oxidation reduction:21:4.58E-06, skeletal development:9:2.39E-05, cholesterol homeostasis:5:8.48E-05,
adipocyte	VDR:OCT
adrenal_cortex	AHRHIF:SP1
adrenal_cortex	AP1:CACD
adrenal_cortex	AP1:DR4	YES
adrenal_cortex	AP1:GEN_INI3_B
adrenal_cortex	AP2:AP2
adrenal_cortex	AP2:DR3
adrenal_cortex	AP2:DR4		catecholamine biosynthetic process:3:1.95E-05,
adrenal_cortex	AP2:ER
adrenal_cortex	AP2:GATA4
adrenal_cortex	AP2:PAX5
adrenal_cortex	AP2:PPARA		cholesterol metabolic process:7:1.54E-06, cholesterol biosynthetic process:5:5.87E-06, catecholamine biosynthetic process:3:5.06E-05,
adrenal_cortex	AP2:TEL2
adrenal_cortex	AP2:TST1		catecholamine biosynthetic process:3:1.37E-05,
adrenal_cortex	AP2ALPHA:CEBPA
adrenal_cortex	AP2ALPHA:CEBPGAMMA
adrenal_cortex	AP2ALPHA:EGR1
adrenal_cortex	AP2ALPHA:KROX
adrenal_cortex	AP2ALPHA:MAZ
adrenal_cortex	AP2ALPHA:NFY		cholesterol biosynthetic process:3:8.59E-06,
adrenal_cortex	AP2ALPHA:PAX4		catecholamine biosynthetic process:3:7.81E-06, cholesterol metabolic process:5:1.12E-05,
adrenal_cortex	AP2ALPHA:PPARA
adrenal_cortex	AP2ALPHA:TST1
adrenal_cortex	AR:OCT4
adrenal_cortex	AREB6:FAC1	YES
adrenal_cortex	AREB6:MYB
adrenal_cortex	AREB6:VMYB
adrenal_cortex	BRCA:FAC1		C21-steroid hormone biosynthetic process:6:5.35E-10, glucocorticoid biosynthetic process:3:1.51E-05,
adrenal_cortex	BRCA:SP1
adrenal_cortex	BRCA:VDR		C21-steroid hormone biosynthetic process:4:7.90E-06,
adrenal_cortex	CACD:MAZ
adrenal_cortex	CACD:SREBP
adrenal_cortex	CART1:MAF
adrenal_cortex	CDXA:PAX2		C21-steroid hormone biosynthetic process:7:2.05E-09, cholesterol biosynthetic process:5:1.98E-05,
adrenal_cortex	CDXA:ZIC3		C21-steroid hormone biosynthetic process:5:9.98E-07, cholesterol metabolic process:6:4.47E-05,
adrenal_cortex	CEBP:NFAT
adrenal_cortex	CEBP:OCT
adrenal_cortex	CEBP:PAX4		C21-steroid hormone biosynthetic process:7:4.92E-10,
adrenal_cortex	CEBP:TEL2
adrenal_cortex	CEBPA:STAT
adrenal_cortex	CEBPA:TAL1BETAE47		C21-steroid hormone biosynthetic process:4:3.06E-07,
adrenal_cortex	CEBPGAMMA:PAX2		C21-steroid hormone biosynthetic process:7:2.64E-09, cholesterol metabolic process:8:9.47E-07,
adrenal_cortex	CETS1P54:HMGIY
adrenal_cortex	CETS1P54:OCT
adrenal_cortex	CETS1P54:WT1
adrenal_cortex	CETS1P54:YY1
adrenal_cortex	CHOP:SP1	YES
adrenal_cortex	CHOP:SP3	YES	C21-steroid hormone biosynthetic process:6:7.21E-08, cholesterol metabolic process:8:8.77E-07,
adrenal_cortex	CHOP:STAT	YES	C21-steroid hormone biosynthetic process:6:1.06E-07, cholesterol metabolic process:7:1.45E-05,
adrenal_cortex	CMAF:GRE_C		C21-steroid hormone biosynthetic process:5:2.75E-07,
adrenal_cortex	CP2:GEN_INI3_B		C21-steroid hormone biosynthetic process:7:1.22E-08, cholesterol metabolic process:8:4.92E-06, cholesterol biosynthetic process:5:6.75E-05,
adrenal_cortex	CP2:MINI19_B
adrenal_cortex	CP2:ZIC3		C21-steroid hormone biosynthetic process:6:2.28E-07, cholesterol metabolic process:8:3.75E-06, cholesterol biosynthetic process:5:5.66E-05,
adrenal_cortex	DEC:MYOGNF1		regulation of steroid biosynthetic process:2:1.94E-05,
adrenal_cortex	DR3:SOX10
adrenal_cortex	DR3:SP3		C21-steroid hormone biosynthetic process:4:1.71E-05,
adrenal_cortex	DR3:YY1		C21-steroid hormone biosynthetic process:4:9.80E-06, catecholamine biosynthetic process:3:3.67E-05,
adrenal_cortex	DR4:YY1		C21-steroid hormone biosynthetic process:5:1.53E-08, catecholamine biosynthetic process:3:6.40E-06,
adrenal_cortex	E2A:PAX8		cholesterol biosynthetic process:4:1.66E-06,
adrenal_cortex	E2A:PPARA
adrenal_cortex	E2A:RUSH1A
adrenal_cortex	E2A:TST1	YES
adrenal_cortex	ER:PAX4	YES	C21-steroid hormone biosynthetic process:3:1.73E-05,
adrenal_cortex	ETF:ETF
adrenal_cortex	ETF:MINI19_B
adrenal_cortex	ETF:MYB
adrenal_cortex	ETF:NF1
adrenal_cortex	ETF:TTF1
adrenal_cortex	ETF:VMYB
adrenal_cortex	ETS:CMAF		C21-steroid hormone biosynthetic process:5:1.49E-07, cholesterol metabolic process:6:5.09E-06, glucocorticoid biosynthetic process:3:3.72E-05,
adrenal_cortex	ETS:HNF4ALPHA
adrenal_cortex	FAC1:OCT		C21-steroid hormone biosynthetic process:3:9.60E-06,
adrenal_cortex	FAC1:SREBP	YES
adrenal_cortex	FAC1:XVENT1		C21-steroid hormone biosynthetic process:7:1.20E-09, cholesterol metabolic process:7:4.88E-06,
adrenal_cortex	FAC1:ZF5_B		C21-steroid hormone biosynthetic process:5:1.77E-07,
adrenal_cortex	FOXJ2:HNF4ALPHA	YES	C21-steroid hormone biosynthetic process:4:7.66E-07, steroid biosynthetic process:4:1.26E-05,
adrenal_cortex	FOXJ2:MYOGNF1		C21-steroid hormone biosynthetic process:5:5.04E-07,
adrenal_cortex	FOXJ2:PAX4		C21-steroid hormone biosynthetic process:7:1.98E-09,
adrenal_cortex	GATA:PPARA	YES
adrenal_cortex	GATA:TBP	YES
adrenal_cortex	GATA_C:HNF3B
adrenal_cortex	GEN_INI3_B:GEN_INI3_B		C21-steroid hormone biosynthetic process:7:1.29E-08, cholesterol metabolic process:8:5.22E-06, cholesterol biosynthetic process:5:7.01E-05,
adrenal_cortex	GEN_INI3_B:SMAD3
adrenal_cortex	GEN_INI3_B:STAT1
adrenal_cortex	HAND1E47:HAND1E47		C21-steroid hormone biosynthetic process:7:5.67E-09, cholesterol metabolic process:7:2.08E-05,
adrenal_cortex	HMGIY:HNF3B
adrenal_cortex	HMGIY:OCT1		steroid biosynthetic process:3:2.17E-05,
adrenal_cortex	HMGIY:ZF5_B		C21-steroid hormone biosynthetic process:5:2.27E-06, cholesterol biosynthetic process:5:2.65E-05,
adrenal_cortex	HNF3:RFX	YES	C21-steroid hormone biosynthetic process:3:8.92E-06, regulation of steroid biosynthetic process:2:4.53E-05,
adrenal_cortex	HNF3:SPZ1
adrenal_cortex	HNF3B:OCT
adrenal_cortex	HNF3B:TST1		cholesterol metabolic process:5:1.35E-05,
adrenal_cortex	HNF3B:ZF5_B		C21-steroid hormone biosynthetic process:3:2.55E-05,
adrenal_cortex	HNF4ALPHA:PAX2		C21-steroid hormone biosynthetic process:6:2.97E-08, cholesterol metabolic process:6:4.05E-05, oxidation reduction:17:6.90E-05, lipid metabolic process:12:7.40E-05, glucocorticoid biosynthetic process:3:1.10E-04,
adrenal_cortex	HNF4ALPHA:YY1		C21-steroid hormone biosynthetic process:4:2.44E-07, glucocorticoid biosynthetic process:3:3.43E-06, aldosterone biosynthetic process:2:7.30E-05,
adrenal_cortex	HOXA4:NFAT
adrenal_cortex	KROX:CETS1P54	YES
adrenal_cortex	KROX:NCX
adrenal_cortex	KROX:PPARA
adrenal_cortex	LMO2COM:PAX5
adrenal_cortex	LRF:DR3
adrenal_cortex	LRF:NKX25		cholesterol metabolic process:6:1.76E-05,
adrenal_cortex	MAF:OCT1
adrenal_cortex	MAF:ZF5_B	YES
adrenal_cortex	MEIS1:MYOGNF1	YES	sex differentiation:3:1.07E-05,
adrenal_cortex	MINI19_B:DR4
adrenal_cortex	MINI19_B:NKX25
adrenal_cortex	MINI19_B:SRY
adrenal_cortex	MRF2:GATA4		C21-steroid hormone biosynthetic process:4:1.23E-07,
adrenal_cortex	MRF2:HNF3		C21-steroid hormone biosynthetic process:3:1.13E-06,
adrenal_cortex	MYOGNF1:SREBP		C21-steroid hormone biosynthetic process:4:2.32E-06, glucocorticoid biosynthetic process:3:1.85E-05,
adrenal_cortex	MYOGNF1:ZIC3		C21-steroid hormone biosynthetic process:7:9.20E-09, cholesterol metabolic process:8:3.63E-06, cholesterol biosynthetic process:5:5.55E-05,
adrenal_cortex	NFAT:SRY		glucocorticoid biosynthetic process:3:6.74E-06, C21-steroid hormone biosynthetic process:3:3.58E-05,
adrenal_cortex	NKX25:SP3		C21-steroid hormone biosynthetic process:6:1.47E-07, cholesterol metabolic process:8:2.16E-06, cholesterol biosynthetic process:5:3.98E-05, oxidation reduction:20:8.08E-05,
adrenal_cortex	OCT1_07:PAX4
adrenal_cortex	OCT1_07:SRY
adrenal_cortex	OCT4:PAX4		C21-steroid hormone biosynthetic process:7:6.04E-09, cholesterol metabolic process:8:2.31E-06,
adrenal_cortex	OSF2:RUSH1A
adrenal_cortex	PAX:PAX6		C21-steroid hormone biosynthetic process:5:1.42E-08,
adrenal_cortex	PAX4:SRY		C21-steroid hormone biosynthetic process:7:9.75E-09, cholesterol metabolic process:7:3.44E-05, cholesterol biosynthetic process:5:5.78E-05,
adrenal_cortex	PAX4:TBP		C21-steroid hormone biosynthetic process:7:2.64E-09, cholesterol biosynthetic process:5:2.35E-05,
adrenal_cortex	PAX4:TBX5
adrenal_cortex	PAX5:SZF11
adrenal_cortex	PAX5:ZF5_B
adrenal_cortex	PLZF:SOX10
adrenal_cortex	PLZF:SREBP
adrenal_cortex	POU3F2:NFAT
adrenal_cortex	POU3F2:WT1
adrenal_cortex	PPARA:PAX4		C21-steroid hormone biosynthetic process:7:1.22E-08, cholesterol metabolic process:8:4.92E-06, cholesterol biosynthetic process:5:6.75E-05,
adrenal_cortex	PPARA:SP1		cholesterol metabolic process:7:4.62E-07,
adrenal_cortex	PPARA:SP3		cholesterol metabolic process:8:4.21E-07,
adrenal_cortex	RUSH1A:SPZ1		C21-steroid hormone biosynthetic process:4:1.31E-05,
adrenal_cortex	SOX10:TBP
adrenal_cortex	SP3:WT1		catecholamine biosynthetic process:3:2.12E-05,
adrenal_cortex	SPZ1:TAXCREB
adrenal_cortex	TAL1BETAE47:CRX
adrenal_cortex	TAL1BETAE47:HNF3B	YES
adrenal_cortex	TAL1BETAE47:NFAT
adrenal_cortex	TBP:YY1		C21-steroid hormone biosynthetic process:6:3.99E-10,
adrenal_cortex	TCF11:COUP_DR1
adrenal_cortex	TEL2:MAF
adrenal_cortex	TEL2:VDR		cholesterol metabolic process:6:1.90E-06,
adrenal_cortex	TEL2:YY1
adrenal_cortex	TFE:FOXJ2		aldosterone biosynthetic process:2:1.53E-05,
adrenal_cortex	TFE:MYOGNF1	YES
adrenal_cortex	VDR:OCT1
adrenal_cortex	VDR:TAXCREB
adrenal_cortex	XVENT1:YY1		C21-steroid hormone biosynthetic process:7:2.21E-09, cholesterol metabolic process:8:7.80E-07, oxidation reduction:20:1.14E-05, cholesterol biosynthetic process:5:2.08E-05, catecholamine biosynthetic process:3:1.10E-04,
adrenal_gland	AP1:CACD
adrenal_gland	AP1:CEBPGAMMA	YES
adrenal_gland	AP2:AP2
adrenal_gland	AP2:DR3		catecholamine biosynthetic process:4:7.12E-07,
adrenal_gland	AP2:ETF
adrenal_gland	AP2:GEN_INI3_B		cholesterol metabolic process:8:3.53E-07, catecholamine biosynthetic process:4:2.05E-06,
adrenal_gland	AP2:KROX
adrenal_gland	AP2:OCT4		catecholamine biosynthetic process:3:1.08E-05,
adrenal_gland	AP2:PPARA		catecholamine biosynthetic process:4:8.76E-07, cholesterol metabolic process:6:1.44E-05,
adrenal_gland	AP2:TST1		catecholamine biosynthetic process:3:1.24E-05,
adrenal_gland	AP2:XVENT1
adrenal_gland	AP2ALPHA:GRE_C		cholesterol metabolic process:7:1.19E-07, C21-steroid hormone biosynthetic process:4:3.38E-06, catecholamine biosynthetic process:3:1.64E-05,
adrenal_gland	AP2ALPHA:KROX
adrenal_gland	AP2ALPHA:NF1		catecholamine biosynthetic process:3:1.50E-05,
adrenal_gland	AP2ALPHA:PAX4		catecholamine biosynthetic process:3:1.01E-05,
adrenal_gland	AP2ALPHA:TST1		cholesterol metabolic process:6:1.48E-06, catecholamine biosynthetic process:3:1.32E-05,
adrenal_gland	AREB6:ETS
adrenal_gland	AREB6:HMGIY
adrenal_gland	BRCA:FAC1		C21-steroid hormone biosynthetic process:6:8.66E-10, glucocorticoid biosynthetic process:3:1.91E-05, cholesterol metabolic process:5:2.50E-05,
adrenal_gland	CACD:CETS1P54		cholesterol metabolic process:9:1.07E-07, catecholamine biosynthetic process:4:3.94E-06, lipid transport:7:4.45E-05,
adrenal_gland	CACD:DR3		cholesterol metabolic process:9:8.62E-08, lipid transport:7:3.80E-05,
adrenal_gland	CACD:DR4		C21-steroid hormone biosynthetic process:4:2.25E-05, cholesterol metabolic process:6:3.53E-05, catecholamine biosynthetic process:3:6.87E-05,
adrenal_gland	CACD:PAX4		cholesterol metabolic process:9:4.35E-07, C21-steroid hormone biosynthetic process:5:5.36E-06, catecholamine biosynthetic process:4:7.60E-06, oxidation reduction:22:3.55E-05, lipid transport:7:1.26E-04,
adrenal_gland	CACD:TAXCREB
adrenal_gland	CART1:PAX		C21-steroid hormone biosynthetic process:3:8.92E-06,
adrenal_gland	CART1:SOX10
adrenal_gland	CART1:SREBP1		C21-steroid hormone biosynthetic process:5:1.04E-07, oxidation reduction:15:4.34E-06, glucocorticoid biosynthetic process:3:3.00E-05,
adrenal_gland	CDPCR3:NFAT
adrenal_gland	CDXA:RUSH1A		C21-steroid hormone biosynthetic process:7:2.52E-10, oxidation reduction:18:1.67E-06, glucocorticoid biosynthetic process:3:6.51E-05,
adrenal_gland	CEBP:CEBP
adrenal_gland	CEBPA:DBP
adrenal_gland	CEBPA:ETS
adrenal_gland	CEBPA:NFAT
adrenal_gland	CEBPA:PAX4		C21-steroid hormone biosynthetic process:3:2.20E-06,
adrenal_gland	CEBPA:TAL1BETAE47		C21-steroid hormone biosynthetic process:4:1.91E-07, oxidation reduction:9:3.93E-05,
adrenal_gland	CEBPA:TST1
adrenal_gland	CEBPGAMMA:MRF2
adrenal_gland	CEBPGAMMA:MYB		C21-steroid hormone biosynthetic process:6:6.94E-09,
adrenal_gland	CEBPGAMMA:OCT1		C21-steroid hormone biosynthetic process:6:8.70E-09, oxidation reduction:15:7.09E-05,
adrenal_gland	CEBPGAMMA:VMYB		C21-steroid hormone biosynthetic process:6:1.28E-08, cholesterol metabolic process:6:1.83E-05, glucocorticoid biosynthetic process:3:7.23E-05,
adrenal_gland	CETS1P54:FAC1		lipid transport:7:1.89E-06, cholesterol metabolic process:6:7.84E-06, C21-steroid hormone biosynthetic process:4:7.90E-06,
adrenal_gland	CETS1P54:MAZ
adrenal_gland	CETS1P54:NFAT
adrenal_gland	CETS1P54:OCT
adrenal_gland	CETS1P54:RUSH1A		C21-steroid hormone biosynthetic process:6:4.30E-09,
adrenal_gland	CETS1P54:VDR		cholesterol metabolic process:8:5.89E-07, catecholamine biosynthetic process:4:2.67E-06,
adrenal_gland	CHOP:AR		C21-steroid hormone biosynthetic process:3:1.94E-05,
adrenal_gland	CHOP:OCT1
adrenal_gland	CHOP:PPARA		C21-steroid hormone biosynthetic process:6:6.04E-09, glucocorticoid biosynthetic process:3:4.99E-05,
adrenal_gland	CHOP:XVENT1		C21-steroid hormone biosynthetic process:7:1.33E-08, cholesterol metabolic process:9:5.71E-07, oxidation reduction:24:6.70E-06, catecholamine biosynthetic process:4:8.64E-06, lipid metabolic process:15:7.66E-05,
adrenal_gland	CMAF:CMAF
adrenal_gland	CMAF:GRE_C		C21-steroid hormone biosynthetic process:5:3.96E-07, catecholamine biosynthetic process:3:4.47E-05,
adrenal_gland	COUP_DR1:PAX4
adrenal_gland	CP2:CETS1P54		cholesterol metabolic process:9:2.02E-07, catecholamine biosynthetic process:4:5.31E-06, C21-steroid hormone biosynthetic process:4:7.08E-05, lipid transport:7:7.16E-05,
adrenal_gland	CP2:CP2		cholesterol metabolic process:8:6.92E-07, catecholamine biosynthetic process:4:2.91E-06, C21-steroid hormone biosynthetic process:4:3.92E-05,
adrenal_gland	CP2:HNF3B	YES	C21-steroid hormone biosynthetic process:4:2.63E-07, cholesterol metabolic process:4:4.45E-05,
adrenal_gland	CP2:SREBP		cholesterol metabolic process:6:2.27E-06,
adrenal_gland	CP2:TAL1BETAE47		C21-steroid hormone biosynthetic process:5:6.96E-07, cholesterol metabolic process:6:2.97E-05, oxidation reduction:17:3.42E-05, catecholamine biosynthetic process:3:6.26E-05, lipid transport:6:8.83E-05,
adrenal_gland	CP2:ZIC3		C21-steroid hormone biosynthetic process:6:2.28E-07, cholesterol metabolic process:9:3.78E-07, catecholamine biosynthetic process:4:7.12E-06, oxidation reduction:22:2.75E-05, lipid transport:7:1.14E-04,
adrenal_gland	DBP:MYOGNF1	YES
adrenal_gland	DBP:P300	YES
adrenal_gland	DBP:PAX
adrenal_gland	DBP:TBP
adrenal_gland	DEC:PAX8
adrenal_gland	DR3:SOX10
adrenal_gland	DR3:SP3		C21-steroid hormone biosynthetic process:4:1.50E-05, catecholamine biosynthetic process:3:5.06E-05,
adrenal_gland	DR3:ZIC3		C21-steroid hormone biosynthetic process:6:1.51E-07, cholesterol metabolic process:8:2.24E-06, catecholamine biosynthetic process:4:5.41E-06, lipid transport:7:7.37E-05, oxidation reduction:20:8.60E-05,
adrenal_gland	E2A:P300		catecholamine biosynthetic process:3:3.20E-06,
adrenal_gland	EBOX:HNF4ALPHA
adrenal_gland	EBOX:SREBP1
adrenal_gland	EGR1:SP3
adrenal_gland	ER:SPZ1
adrenal_gland	ETF:ETF
adrenal_gland	ETF:MYB
adrenal_gland	ETF:TTF1
adrenal_gland	ETS:CETS1P54
adrenal_gland	ETS:NFAT
adrenal_gland	ETS:SP3
adrenal_gland	ETS:TAXCREB
adrenal_gland	FAC1:GATA4		C21-steroid hormone biosynthetic process:6:1.27E-09, cholesterol metabolic process:7:1.04E-07, lipid metabolic process:10:1.54E-05, steroid biosynthetic process:4:4.99E-05, steroid metabolic process:5:6.48E-05,
adrenal_gland	FOX:HOXA4
adrenal_gland	FOXJ2:GATA4		C21-steroid hormone biosynthetic process:6:2.55E-09, oxidation reduction:15:6.13E-06, cholesterol metabolic process:5:5.87E-05, steroid biosynthetic process:4:7.81E-05,
adrenal_gland	FOXJ2:HNF3		C21-steroid hormone biosynthetic process:4:2.08E-07,
adrenal_gland	FOXJ2:OCT1		steroid biosynthetic process:3:1.93E-05,
adrenal_gland	GATA:GATA4		steroid biosynthetic process:4:1.54E-06, C21-steroid hormone biosynthetic process:3:8.92E-06,
adrenal_gland	GATA_C:GATA4		C21-steroid hormone biosynthetic process:4:2.03E-06, cholesterol metabolic process:5:2.02E-05, steroid biosynthetic process:4:3.28E-05,
adrenal_gland	GATA_C:HNF3
adrenal_gland	GATA4:PAX2		C21-steroid hormone biosynthetic process:6:2.13E-08, lipid transport:7:8.92E-06, cholesterol metabolic process:6:2.97E-05, oxidation reduction:17:3.42E-05, lipid metabolic process:12:4.33E-05,
adrenal_gland	GATA4:PAX4		C21-steroid hormone biosynthetic process:4:6.03E-08,
adrenal_gland	GEN_INI3_B:YY1	YES	C21-steroid hormone biosynthetic process:7:1.91E-09, oxidation reduction:23:1.62E-07, cholesterol metabolic process:8:6.65E-07, catecholamine biosynthetic process:4:2.85E-06,
adrenal_gland	HAND1E47:COUP_DR1
adrenal_gland	HAND1E47:EFC		C21-steroid hormone biosynthetic process:4:3.51E-06, oxidation reduction:14:1.01E-05,
adrenal_gland	HAND1E47:HNF4ALPHA		C21-steroid hormone biosynthetic process:4:1.58E-05, cholesterol metabolic process:6:2.13E-05,
adrenal_gland	HAND1E47:SZF11
adrenal_gland	HAND1E47:TTF1		C21-steroid hormone biosynthetic process:7:1.40E-08, cholesterol metabolic process:9:6.10E-07, oxidation reduction:24:7.68E-06, lipid metabolic process:15:8.37E-05,
adrenal_gland	HAND1E47:WT1
adrenal_gland	HIC1:PPARA
adrenal_gland	HMGIY:COUP_DR1
adrenal_gland	HNF3:PAX6
adrenal_gland	HNF3B:HNF4ALPHA
adrenal_gland	HNF3B:PAX5
adrenal_gland	HNF3B:ZF5_B
adrenal_gland	HNF4ALPHA:PAX4		C21-steroid hormone biosynthetic process:6:5.99E-08, cholesterol metabolic process:8:6.92E-07, oxidation reduction:20:9.03E-06,
adrenal_gland	HNF4ALPHA:YY1		C21-steroid hormone biosynthetic process:4:1.23E-07,
adrenal_gland	HOXA4:MYOGNF1		C21-steroid hormone biosynthetic process:7:1.33E-08, cholesterol metabolic process:9:5.71E-07, oxidation reduction:24:6.70E-06, catecholamine biosynthetic process:4:8.64E-06, lipid metabolic process:15:7.66E-05,
adrenal_gland	HOXA4:NFAT
adrenal_gland	KROX:MYB
adrenal_gland	LRF:TAXCREB	YES
adrenal_gland	LRF:VDR
adrenal_gland	MAF:PAX4		lipid transport:7:2.22E-06, C21-steroid hormone biosynthetic process:4:8.68E-06, cholesterol metabolic process:6:8.98E-06, lipid metabolic process:11:2.81E-05,
adrenal_gland	MAZ:NKX25
adrenal_gland	MEIS1:TTF1
adrenal_gland	MINI19_B:SRY
adrenal_gland	MRF2:XVENT1	YES	C21-steroid hormone biosynthetic process:6:5.49E-09, oxidation reduction:16:7.05E-06, glucocorticoid biosynthetic process:3:4.76E-05,
adrenal_gland	MRF2:YY1		C21-steroid hormone biosynthetic process:3:1.44E-05,
adrenal_gland	MYOGNF1:AR
adrenal_gland	MYOGNF1:GRE_C		C21-steroid hormone biosynthetic process:5:1.59E-06, catecholamine biosynthetic process:4:2.85E-06, cholesterol metabolic process:7:7.53E-06, oxidation reduction:19:2.81E-05,
adrenal_gland	MYOGNF1:SREBP		C21-steroid hormone biosynthetic process:4:2.53E-06, oxidation reduction:13:1.88E-05, glucocorticoid biosynthetic process:3:1.98E-05,
adrenal_gland	MYOGNF1:STAT		C21-steroid hormone biosynthetic process:5:2.11E-06, catecholamine biosynthetic process:4:3.57E-06, cholesterol metabolic process:7:1.09E-05, oxidation reduction:20:1.94E-05, lipid transport:7:3.80E-05,
adrenal_gland	MYOGNF1:ZIC3		C21-steroid hormone biosynthetic process:7:9.47E-09, cholesterol metabolic process:9:3.78E-07, oxidation reduction:24:2.86E-06, catecholamine biosynthetic process:4:7.12E-06, lipid transport:7:1.14E-04,
adrenal_gland	NCX:WT1		catecholamine biosynthetic process:3:1.79E-05,
adrenal_gland	NKX25:SP3		C21-steroid hormone biosynthetic process:6:1.28E-07, cholesterol metabolic process:9:1.66E-07, oxidation reduction:24:5.01E-07, catecholamine biosynthetic process:4:4.85E-06,
adrenal_gland	OCT1:PAX2
adrenal_gland	OCT1:PLZF		C21-steroid hormone biosynthetic process:4:5.87E-06,
adrenal_gland	OCT1:XVENT1
adrenal_gland	OCT4:PAX4		C21-steroid hormone biosynthetic process:7:7.25E-09, cholesterol metabolic process:9:2.73E-07, catecholamine biosynthetic process:4:6.11E-06, oxidation reduction:22:1.51E-05, lipid transport:7:8.95E-05,
adrenal_gland	OSF2:RUSH1A
adrenal_gland	PAX:SREBP1		C21-steroid hormone biosynthetic process:5:4.15E-08, oxidation reduction:14:2.23E-06, glucocorticoid biosynthetic process:3:1.73E-05,
adrenal_gland	PAX2:RUSH1A		C21-steroid hormone biosynthetic process:7:7.94E-09, oxidation reduction:24:1.83E-06, cholesterol metabolic process:8:3.10E-06, catecholamine biosynthetic process:4:6.44E-06, lipid metabolic process:15:3.27E-05,
adrenal_gland	PAX3:SP1
adrenal_gland	PAX3:WT1		catecholamine biosynthetic process:3:7.81E-06,
adrenal_gland	PAX4:RFX		C21-steroid hormone biosynthetic process:3:1.83E-05,
adrenal_gland	PAX4:SPZ1		C21-steroid hormone biosynthetic process:6:1.36E-07, cholesterol metabolic process:9:1.80E-07, lipid transport:7:6.57E-05,
adrenal_gland	PAX4:SRY		C21-steroid hormone biosynthetic process:7:1.03E-08, oxidation reduction:24:3.56E-06, cholesterol metabolic process:8:4.11E-06, catecholamine biosynthetic process:4:7.48E-06, lipid metabolic process:15:5.06E-05,
adrenal_gland	PLZF:RUSH1A		C21-steroid hormone biosynthetic process:5:1.31E-07, oxidation reduction:15:7.67E-06,
adrenal_gland	POU3F2:PAX
adrenal_gland	POU3F2:SOX10
adrenal_gland	PPARA:SOX10
adrenal_gland	PPARA:SP1		cholesterol metabolic process:7:3.48E-07,
adrenal_gland	PPARA:SP3		cholesterol metabolic process:9:1.90E-08, catecholamine biosynthetic process:4:1.78E-06,
adrenal_gland	PPARA:TST1		C21-steroid hormone biosynthetic process:4:2.64E-06, steroid biosynthetic process:4:4.24E-05,
adrenal_gland	PPARA:WT1
adrenal_gland	RUSH1A:SOX10
adrenal_gland	SP3:WT1		catecholamine biosynthetic process:3:1.90E-05,
adrenal_gland	SPZ1:SREBP1	YES
adrenal_gland	TAL1BETAE47:CRX
adrenal_gland	TAL1BETAE47:HNF4ALPHA
adrenal_gland	TAL1BETAE47:MAF
adrenal_gland	TCF11:COUP_DR1
adrenal_gland	TCF11:SP3		C21-steroid hormone biosynthetic process:6:6.33E-09, catecholamine biosynthetic process:3:3.42E-05, glucocorticoid biosynthetic process:3:5.10E-05,
adrenal_gland	TEL2:SPZ1		cholesterol metabolic process:6:1.58E-06,
adrenal_gland	TEL2:VDR		cholesterol metabolic process:7:1.56E-07,
adrenal_gland	TEL2:YY1		C21-steroid hormone biosynthetic process:3:1.44E-05,
adrenal_gland	TEL2:ZIC3		cholesterol metabolic process:7:3.06E-06,
adrenal_gland	TFE:PAX8
adrenal_gland	TTF1:YY1		C21-steroid hormone biosynthetic process:7:1.70E-09, oxidation reduction:21:1.81E-06, lipid transport:7:2.39E-05, lipid metabolic process:13:4.58E-05, cholesterol metabolic process:6:6.92E-05,
adrenal_gland	VDR:SREBP1
amygdala	AIRE:HOXA4
amygdala	AP1:CMAF
amygdala	AP2:AP2
amygdala	AP2:CEBP
amygdala	AP2:CETS1P54
amygdala	AP2:DR4		nervous system development:14:3.10E-07, synaptic transmission:10:7.48E-07, central nervous system development:7:8.25E-06,
amygdala	AP2:ETF		central nervous system development:6:2.03E-05, nervous system development:10:2.94E-05,
amygdala	AP2:GEN_INI3_B		central nervous system development:10:3.81E-07, synaptic transmission:12:1.68E-06, nervous system development:16:5.56E-06, ionotropic glutamate receptor signaling pathway:3:6.82E-05,
amygdala	AP2:HAND1E47		central nervous system development:11:4.48E-08, nervous system development:19:6.74E-08, synaptic transmission:13:2.95E-07, ionotropic glutamate receptor signaling pathway:3:7.03E-05,
amygdala	AP2:PAX2		synaptic transmission:14:1.91E-08, nervous system development:16:2.77E-06, central nervous system development:8:1.75E-05, ionotropic glutamate receptor signaling pathway:3:5.81E-05, ion transport:18:9.55E-05,
amygdala	AP2:PAX5
amygdala	AP2:PLZF
amygdala	AP2:PPARA		synaptic transmission:13:3.25E-08, central nervous system development:9:7.55E-07, nervous system development:14:1.22E-05, ionotropic glutamate receptor signaling pathway:3:4.02E-05,
amygdala	AP2:SREBP
amygdala	AP2:TST1
amygdala	AP2:XVENT1		synaptic transmission:15:2.64E-09, nervous system development:18:1.34E-07, central nervous system development:8:1.82E-05, ion transport:19:3.23E-05,
amygdala	AP2ALPHA:CETS1P54		synaptic transmission:10:7.14E-06, nervous system development:13:2.87E-05, ionotropic glutamate receptor signaling pathway:3:3.38E-05, central nervous system development:7:4.14E-05,
amygdala	AP2ALPHA:CP2		synaptic transmission:13:5.05E-08, central nervous system development:9:1.03E-06, nervous system development:15:4.18E-06,
amygdala	AP2ALPHA:KROX		central nervous system development:6:1.37E-05,
amygdala	AP2ALPHA:PAX2	YES	synaptic transmission:14:9.23E-09, nervous system development:15:6.02E-06, central nervous system development:8:1.16E-05, ion transport:19:1.34E-05, ionotropic glutamate receptor signaling pathway:3:4.90E-05,
amygdala	AP2ALPHA:PLZF
amygdala	AREB6:RUSH1A
amygdala	BRCA:HMGIY		nervous system development:15:4.76E-07, central nervous system development:7:2.54E-05,
amygdala	CACD:DR3		nervous system development:25:1.03E-11, synaptic transmission:13:6.93E-07, central nervous system development:10:8.31E-07, ionotropic glutamate receptor signaling pathway:3:8.78E-05,
amygdala	CART1:DBP		nervous system development:8:6.50E-06,
amygdala	CART1:OCT1
amygdala	CDPCR3:GATA4		nervous system development:15:9.42E-08,
amygdala	CDXA:PPARA		central nervous system development:6:2.81E-06,
amygdala	CDXA:RUSH1A		nervous system development:16:1.24E-07, synaptic transmission:10:4.67E-06, central nervous system development:7:3.05E-05, neurotransmitter secretion:4:5.17E-05,
amygdala	CEBP:CEBP		neurotransmitter secretion:4:1.03E-05, neuropeptide signaling pathway:6:4.41E-05,
amygdala	CEBP:CEBPA		neurotransmitter secretion:4:5.44E-06,
amygdala	CEBP:GATA		nervous system development:12:2.91E-09,
amygdala	CEBP:NKX25		nervous system development:23:4.42E-09, central nervous system development:11:3.56E-07, synaptic transmission:14:5.38E-07, neurotransmitter secretion:5:2.49E-05,
amygdala	CEBPA:TST1
amygdala	CEBPGAMMA:CEBPGAMMA
amygdala	CEBPGAMMA:EFC
amygdala	CEBPGAMMA:FAC1		central nervous system development:7:5.48E-06, nervous system development:11:3.00E-05,
amygdala	CEBPGAMMA:HMGIY		nervous system development:15:3.33E-06, central nervous system development:8:8.15E-06,
amygdala	CEBPGAMMA:NF1	YES
amygdala	CEBPGAMMA:PAX4		nervous system development:19:2.04E-07, synaptic transmission:13:6.56E-07, central nervous system development:10:7.96E-07, neurotransmitter secretion:5:1.30E-05,
amygdala	CETS1P54:HMGIY		nervous system development:17:2.76E-06, central nervous system development:9:5.19E-06, synaptic transmission:11:1.69E-05, ionotropic glutamate receptor signaling pathway:3:8.05E-05,
amygdala	CETS1P54:OCT1
amygdala	CETS1P54:PAX4
amygdala	CETS1P54:PPARA		nervous system development:23:4.16E-10, synaptic transmission:15:1.85E-08, central nervous system development:11:1.06E-07, ion transport:20:7.66E-05, ionotropic glutamate receptor signaling pathway:3:9.03E-05,
amygdala	CETS1P54:SOX10
amygdala	CHOP:HNF4ALPHA		central nervous system development:8:5.10E-06, nervous system development:13:3.30E-05,
amygdala	CHOP:MEIS1
amygdala	CMAF:COUP_DR1
amygdala	CP2:COUP_DR1		central nervous system development:5:2.62E-06,
amygdala	CP2:MINI19_B		nervous system development:16:3.59E-09,
amygdala	CP2:PAX4		nervous system development:25:1.58E-09, synaptic transmission:17:1.04E-08, central nervous system development:13:1.71E-08, neurotransmitter secretion:5:4.08E-05,
amygdala	DBP:FAC1
amygdala	DBP:OCT1		nervous system development:10:2.33E-06,
amygdala	DBP:OCT4		nervous system development:13:1.94E-08,
amygdala	DBP:TBP
amygdala	DBP:TEL2
amygdala	DR4:SOX10
amygdala	E2A:ETS
amygdala	EGR1:KROX
amygdala	EGR1:LRF
amygdala	EGR1:PAX2		nervous system development:9:1.36E-07,
amygdala	EGR1:ZF5_B
amygdala	ETF:DR3
amygdala	ETF:PAX4		synaptic transmission:10:3.62E-06, nervous system development:13:1.27E-05, central nervous system development:7:2.54E-05, ionotropic glutamate receptor signaling pathway:3:2.69E-05,
amygdala	ETS:HMGIY		nervous system development:16:4.49E-07, synaptic transmission:10:1.07E-05, central nervous system development:7:5.53E-05,
amygdala	ETS:HNF3B
amygdala	ETS:MYB		nervous system development:11:1.76E-05, synaptic transmission:8:1.97E-05,
amygdala	ETS:SP1		nervous system development:12:5.75E-08,
amygdala	ETS:VMYB		synaptic transmission:12:2.29E-08, central nervous system development:7:1.49E-05,
amygdala	FAC1:HNF4ALPHA	YES
amygdala	FAC1:OCT
amygdala	FAC1:OCT4		nervous system development:13:5.14E-06, neurotransmitter secretion:4:3.35E-05,
amygdala	FOXJ2:HNF3
amygdala	FOXJ2:MYOGNF1		nervous system development:19:2.22E-09,
amygdala	GATA:GATA4
amygdala	GATA:HMGIY		neurotransmitter secretion:4:2.37E-06,
amygdala	GATA:OCT4		nervous system development:11:1.89E-06,
amygdala	GATA_C:PAX4		nervous system development:7:9.32E-06,
amygdala	GATA4:PAX4		central nervous system development:8:3.08E-06, nervous system development:13:1.60E-05, dopamine receptor signaling pathway:3:4.56E-05,
amygdala	GEN_INI3_B:RUSH1A		synaptic transmission:16:8.97E-09, nervous system development:22:1.11E-08, central nervous system development:11:2.53E-07, neurotransmitter secretion:5:2.11E-05, ion transport:21:9.00E-05,
amygdala	GFI1:SRY
amygdala	GRE_C:PAX		central nervous system development:8:2.94E-08,
amygdala	GRE_C:SOX10
amygdala	HAND1E47:MINI19_B		nervous system development:17:5.47E-09,
amygdala	HIC1:CMAF
amygdala	HIC1:PPARA		central nervous system development:6:2.81E-06,
amygdala	HIC1:VDR
amygdala	HIC1:WT1
amygdala	HMGIY:SRY		nervous system development:20:7.72E-09, synaptic transmission:12:1.35E-06, neurotransmitter secretion:5:7.94E-06, central nervous system development:8:2.21E-05,
amygdala	HNF3:YY1
amygdala	HNF4ALPHA:STAT
amygdala	KROX:CETS1P54		synaptic transmission:8:3.02E-06, central nervous system development:6:1.03E-05, nervous system development:9:6.56E-05,
amygdala	LRF:LRF
amygdala	LRF:NKX25		nervous system development:17:9.23E-08, synaptic transmission:10:1.13E-05, ionotropic glutamate receptor signaling pathway:3:3.95E-05, central nervous system development:7:5.75E-05,
amygdala	LRF:PAX8		synaptic transmission:9:8.74E-06,
amygdala	MAF:PAX2		synaptic transmission:9:7.43E-08,
amygdala	MAF:YY1
amygdala	MAZ:SP1		synaptic transmission:6:1.40E-05,
amygdala	MAZ:SP3		nervous system development:9:8.21E-06,
amygdala	MAZ:WT1		synaptic transmission:6:2.24E-05,
amygdala	MINI19_B:PAX4		nervous system development:19:3.06E-09, synaptic transmission:11:1.81E-06, central nervous system development:7:5.99E-05, neuron adhesion:3:9.50E-05,
amygdala	MINI19_B:TBP
amygdala	MRF2:HMGIY
amygdala	MRF2:OCT
amygdala	MYB:PAX4
amygdala	MYOGNF1:AR
amygdala	MYOGNF1:STAT		central nervous system development:12:4.69E-09, nervous system development:20:1.45E-08, synaptic transmission:12:1.98E-06,
amygdala	MYOGNF1:ZIC3		nervous system development:25:4.26E-10, synaptic transmission:17:4.09E-09, central nervous system development:13:8.11E-09,
amygdala	NFAT:DR3	YES
amygdala	NFAT:PAX4
amygdala	NFAT:SREBP1
amygdala	NFY:P300
amygdala	NFY:ZIC3
amygdala	NKX25:TBP		synaptic transmission:13:2.95E-07, nervous system development:17:1.48E-06, central nervous system development:9:3.58E-06, neurotransmitter secretion:5:9.26E-06,
amygdala	OCT:TST1		nervous system development:9:1.99E-05,
amygdala	OCT1:OCT1
amygdala	OCT1:SOX10
amygdala	OCT4:PAX2		synaptic transmission:13:3.13E-07, nervous system development:18:3.50E-07, central nervous system development:9:3.74E-06,
amygdala	OCT4:PAX4
amygdala	OSF2:CMAF
amygdala	PAX:STAT		central nervous system development:7:2.74E-07, synaptic transmission:7:1.23E-05,
amygdala	PAX3:SP1
amygdala	PAX4:SPZ1		nervous system development:22:1.52E-08, synaptic transmission:15:7.31E-08, central nervous system development:10:2.31E-06, neurotransmitter secretion:5:2.29E-05, ion transport:22:4.07E-05,
amygdala	PAX4:TBP		synaptic transmission:13:3.13E-07, nervous system development:17:1.59E-06, central nervous system development:9:3.74E-06, neurotransmitter secretion:5:9.49E-06,
amygdala	POU3F2:GATA4		nervous system development:14:1.64E-06, synaptic transmission:9:1.87E-05, central nervous system development:7:2.00E-05, dopamine receptor signaling pathway:3:3.84E-05,
amygdala	POU3F2:HMGIY		nervous system development:12:6.61E-06,
amygdala	POU3F2:HNF4ALPHA
amygdala	POU3F2:LRF	YES
amygdala	POU3F2:OCT1		nervous system development:15:1.50E-06, central nervous system development:8:5.10E-06, synaptic transmission:10:8.03E-06, neurotransmitter secretion:4:6.55E-05,
amygdala	RUSH1A:SRY		synaptic transmission:12:7.97E-07, central nervous system development:9:1.84E-06, nervous system development:16:2.23E-06,
amygdala	SP1:TAXCREB
amygdala	SP3:WT1		nervous system development:16:2.86E-08, synaptic transmission:11:2.24E-07, ionotropic glutamate receptor signaling pathway:3:2.15E-05,
amygdala	SREBP:TBP
amygdala	SREBP1:YY1
amygdala	TAL1BETAE47:IPF1
amygdala	TAL1BETAE47:PAX2		nervous system development:18:1.72E-07, central nervous system development:10:2.83E-07, synaptic transmission:12:1.20E-06, neuropeptide signaling pathway:8:3.98E-05, dopamine receptor signaling pathway:3:9.83E-05,
amygdala	TAL1BETAE47:PAX4	YES	central nervous system development:8:1.41E-06, neuropeptide signaling pathway:7:2.72E-05, dopamine receptor signaling pathway:3:3.35E-05,
amygdala	TAL1BETAE47:PPARA		central nervous system development:7:6.49E-08, synaptic transmission:6:3.81E-05,
amygdala	TCF11:SREBP
amygdala	TEL2:NF1		central nervous system development:5:1.24E-05,
amygdala	TEL2:STAT
amygdala	TFE:TTF1		nervous system development:8:1.76E-06,
amygdala	TST1:STAT	YES	nervous system development:18:1.48E-08, synaptic transmission:9:6.49E-05,
amygdala	TST1:YY1		nervous system development:13:4.31E-06, neuropeptide signaling pathway:7:2.46E-05, neurotransmitter secretion:4:3.15E-05, synaptic transmission:8:7.83E-05,
amygdala	TTF1:TGIF
amygdala	VDR:PAX6
amygdala	VDR:TAXCREB
amygdala	XVENT1:YY1		nervous system development:18:1.13E-07, synaptic transmission:12:8.98E-07, central nervous system development:9:2.02E-06, neurotransmitter secretion:5:6.60E-06, neuropeptide signaling pathway:8:3.28E-05,
appendix	AP1:HMGIY
appendix	AP1:PAX4
appendix	AP2:GATA4
appendix	AP2:OCT4
appendix	AP2:PPARA
appendix	AP2:SREBP
appendix	AP2:TST1
appendix	AP2:YY1	YES
appendix	AP2ALPHA:CEBPGAMMA
appendix	AP2ALPHA:NF1
appendix	AP2ALPHA:TST1
appendix	AR:PAX2
appendix	AREB6:CEBP
appendix	BRCA:ETS
appendix	BRCA:FAC1
appendix	BRCA:PLZF
appendix	CACD:MAF
appendix	CACD:NF1
appendix	CART1:PAX
appendix	CDPCR3:WT1
appendix	CDXA:SOX10
appendix	CDXA:WT1
appendix	CEBP:NFAT
appendix	CEBP:PPARA	YES
appendix	CEBP:SREBP
appendix	CEBPA:HNF3B
appendix	CEBPA:RUSH1A
appendix	CETS1P54:CMAF
appendix	CETS1P54:SMAD3
appendix	CETS1P54:VDR
appendix	CMAF:NFAT
appendix	CMAF:YY1
appendix	CP2:COUP_DR1
appendix	CP2:TST1
appendix	CP2:ZIC3
appendix	DBP:OCT4
appendix	DR3:SP3
appendix	DR3:ZIC3
appendix	DR4:SP3
appendix	DR4:ZIC3
appendix	E2A:DR4
appendix	E2A:PPARA
appendix	E2A:ZIC3
appendix	EBOX:OCT4
appendix	EFC:SP3
appendix	EGR1:P300
appendix	ETF:DR3
appendix	ETF:ETF
appendix	ETF:HOXA4
appendix	ETF:NCX
appendix	ETF:NF1
appendix	ETF:XVENT1
appendix	ETS:HIC1
appendix	ETS:NFAT
appendix	ETS:PPARA
appendix	ETS:RUSH1A
appendix	ETS:SPZ1
appendix	ETS:VDR
appendix	ETS:WT1
appendix	FAC1:OCT1
appendix	FAC1:PAX2
appendix	FOX:PAX2
appendix	FOX:PAX4
appendix	FOX:PAX6
appendix	FOXJ2:GATA4
appendix	FOXJ2:OCT1
appendix	GATA4:MINI19_B
appendix	GATA4:MYB
appendix	GATA4:PAX4
appendix	GEN_INI3_B:SREBP1
appendix	GRE_C:ZIC3	YES
appendix	HAND1E47:COUP_DR1
appendix	HAND1E47:HNF4ALPHA
appendix	HAND1E47:PPARA	YES
appendix	HIC1:TTF1
appendix	HMGIY:OCT4
appendix	HMGIY:PAX2
appendix	HMGIY:PAX6
appendix	HNF3:PAX5
appendix	HNF3:SOX10
appendix	HNF3B:OCT
appendix	HOXA4:MAZ
appendix	HOXA4:STAT
appendix	KROX:GEN_INI3_B	YES
appendix	LRF:CMAF
appendix	LRF:NKX25
appendix	MAF:SP3
appendix	MAF:TBP
appendix	MAF:TTF1
appendix	MAZ:NKX25
appendix	MEIS1:XVENT1
appendix	MINI19_B:DR4
appendix	MINI19_B:PLZF
appendix	MRF2:HMGIY
appendix	MRF2:OCT4
appendix	MRF2:SREBP1	YES
appendix	MYOGNF1:SPZ1
appendix	NF1:EFC
appendix	NF1:GRE_C
appendix	NF1:SPZ1
appendix	NF1:SREBP
appendix	NFY:TTF1
appendix	NKX25:PPARA
appendix	NKX25:SP3
appendix	NKX25:STAT
appendix	OCT:TST1
appendix	OCT1:PAX4
appendix	OCT1_07:OCT4
appendix	OCT1_07:PAX4
appendix	P53:XVENT1
appendix	PAX:RFX
appendix	PAX2:RUSH1A
appendix	PAX2:SOX10
appendix	PAX4:SPZ1
appendix	PAX4:SREBP
appendix	PAX5:SP3
appendix	PAX8:RUSH1A
appendix	POU3F2:PAX4
appendix	PPARA:SP3
appendix	SOX10:TBP
appendix	SOX10:XVENT1
appendix	SP1:SREBP1		multicellular organismal development:11:7.60E-06,
appendix	SP1:TAXCREB
appendix	SP1:YY1
appendix	SP3:WT1
appendix	TAL1BETAE47:CMAF
appendix	TAL1BETAE47:PAX
appendix	TAL1BETAE47:TEL2
appendix	TCF11:TGIF	YES
appendix	TEL2:GRE_C
appendix	TEL2:HOXA4
appendix	TEL2:PPARA	YES
appendix	TST1:PAX
appendix	TST1:TGIF
appendix	TTF1:TGIF
appendix	VDR:SREBP1
atrioventricular_node	AIRE:HNF3B
atrioventricular_node	AIRE:RUSH1A	YES
atrioventricular_node	AP1:MYOGNF1
atrioventricular_node	AP1:PPARA
atrioventricular_node	AP2:GATA4
atrioventricular_node	AP2:HIC1
atrioventricular_node	AP2:OCT4
atrioventricular_node	AP2:P300
atrioventricular_node	AP2:PAX4
atrioventricular_node	AP2:SRY		mechanosensory behavior:3:1.48E-05,
atrioventricular_node	AP2ALPHA:EGR1
atrioventricular_node	AP2ALPHA:PLZF
atrioventricular_node	AP2ALPHA:TAXCREB
atrioventricular_node	AREB6:DR3
atrioventricular_node	AREB6:PPARA
atrioventricular_node	AREB6:YY1
atrioventricular_node	BRCA:CEBPGAMMA
atrioventricular_node	CACD:CETS1P54
atrioventricular_node	CACD:DR4
atrioventricular_node	CACD:NFAT
atrioventricular_node	CACD:OCT1
atrioventricular_node	CACD:SREBP1
atrioventricular_node	CART1:GATA4
atrioventricular_node	CDXA:PAX2
atrioventricular_node	CEBP:DBP
atrioventricular_node	CEBP:SREBP1	YES
atrioventricular_node	CEBPA:CEBPGAMMA
atrioventricular_node	CEBPA:PAX4
atrioventricular_node	CEBPA:PLZF
atrioventricular_node	CEBPA:STAT
atrioventricular_node	CEBPGAMMA:PAX2
atrioventricular_node	CEBPGAMMA:RUSH1A
atrioventricular_node	CETS1P54:PPARA
atrioventricular_node	CHOP:NF1
atrioventricular_node	CMAF:AR	YES
atrioventricular_node	CP2:GEN_INI3_B
atrioventricular_node	CP2:HIC1
atrioventricular_node	CP2:ZIC3
atrioventricular_node	DBP:HNF3	YES
atrioventricular_node	DBP:PAX2
atrioventricular_node	DBP:SRY
atrioventricular_node	DBP:TEL2
atrioventricular_node	DBP:VDR	YES
atrioventricular_node	DR4:VDR		axon ensheathment:3:2.45E-05, mechanosensory behavior:3:3.49E-05,
atrioventricular_node	E2A:HOXA4	YES
atrioventricular_node	E2A:OCT4
atrioventricular_node	E2A:XVENT1
atrioventricular_node	EBOX:YY1
atrioventricular_node	EFC:STAT
atrioventricular_node	ETF:HOXA4
atrioventricular_node	ETS:GRE_C
atrioventricular_node	FAC1:GATA
atrioventricular_node	FAC1:GATA4
atrioventricular_node	FAC1:XVENT1
atrioventricular_node	FOX:PAX4
atrioventricular_node	FOXJ2:HNF3
atrioventricular_node	FOXJ2:PAX4
atrioventricular_node	GATA:GATA4
atrioventricular_node	GATA4:OCT4
atrioventricular_node	GATA4:PAX8
atrioventricular_node	GEN_INI3_B:GEN_INI3_B
atrioventricular_node	GFI1:XVENT1
atrioventricular_node	GRE_C:PAX4
atrioventricular_node	HAND1E47:ER
atrioventricular_node	HAND1E47:LEF1
atrioventricular_node	HAND1E47:TTF1
atrioventricular_node	HMGIY:HNF3B
atrioventricular_node	HNF3:HNF3B
atrioventricular_node	HNF3:NF1	YES
atrioventricular_node	HOXA4:PAX4
atrioventricular_node	KROX:CETS1P54
atrioventricular_node	LEF1:SRY	YES
atrioventricular_node	LEF1:XVENT1
atrioventricular_node	MAF:PAX
atrioventricular_node	MAF:SREBP1
atrioventricular_node	MINI19_B:TBP
atrioventricular_node	MRF2:HNF3B
atrioventricular_node	MRF2:OCT4
atrioventricular_node	MYB:NFAT
atrioventricular_node	MYB:PLZF
atrioventricular_node	MYOGNF1:NFY
atrioventricular_node	MYOGNF1:PAX4
atrioventricular_node	MYOGNF1:SP3
atrioventricular_node	NF1:NF1
atrioventricular_node	NF1:SP1
atrioventricular_node	NF1:SP3	YES
atrioventricular_node	NFAT:PAX2
atrioventricular_node	NFAT:TBP
atrioventricular_node	NFY:P300		oxygen transport:3:4.13E-06,
atrioventricular_node	NFY:PAX8
atrioventricular_node	NKX25:SP3
atrioventricular_node	OCT1:PAX4
atrioventricular_node	OCT1:SP3
atrioventricular_node	OCT1:XVENT1
atrioventricular_node	OSF2:CACD
atrioventricular_node	OSF2:CHOP
atrioventricular_node	OSF2:POU3F2
atrioventricular_node	OSF2:RUSH1A
atrioventricular_node	P300:P300
atrioventricular_node	P300:SP3
atrioventricular_node	P300:ZIC3
atrioventricular_node	PAX:PAX2	YES
atrioventricular_node	PAX:PAX4
atrioventricular_node	PAX:SREBP1
atrioventricular_node	PAX2:PAX2
atrioventricular_node	PAX4:PAX5
atrioventricular_node	PAX4:RUSH1A
atrioventricular_node	PAX4:SPZ1
atrioventricular_node	PAX5:SP3
atrioventricular_node	POU3F2:CACD
atrioventricular_node	POU3F2:GATA4
atrioventricular_node	POU3F2:OCT1_07
atrioventricular_node	POU3F2:PAX
atrioventricular_node	POU3F2:PAX8	YES
atrioventricular_node	POU3F2:TEL2
atrioventricular_node	PPARA:STAT
atrioventricular_node	SP1:SRY
atrioventricular_node	SP1:TAXCREB
atrioventricular_node	SP1:TBP
atrioventricular_node	SP3:TAXCREB
atrioventricular_node	SP3:WT1		mechanosensory behavior:3:9.17E-06,
atrioventricular_node	SREBP1:WT1
atrioventricular_node	SREBP1:ZIC3
atrioventricular_node	STAT:YY1		axon ensheathment:3:1.36E-05, mechanosensory behavior:3:1.93E-05,
atrioventricular_node	TAL1BETAE47:GRE_C
atrioventricular_node	TAL1BETAE47:MINI19_B
atrioventricular_node	TAL1BETAE47:PAX4
atrioventricular_node	TAL1BETAE47:PPARA
atrioventricular_node	TAL1BETAE47:SREBP1
atrioventricular_node	TAL1BETAE47:TAL1BETAE47
atrioventricular_node	TBX5:XVENT1
atrioventricular_node	TCF11:PPARA
atrioventricular_node	TCF4:SRY
atrioventricular_node	TEL2:HNF4ALPHA
atrioventricular_node	TEL2:VDR
atrioventricular_node	TST1:PAX2
atrioventricular_node	TST1:SMAD3	YES
atrioventricular_node	TTF1:TBX5	YES
atrioventricular_node	VDR:TAXCREB
atrioventricular_node	YY1:YY1
BM_CD105_endothelial	AIRE:TCF11	YES	cell cycle:13:2.14E-08, cell division:8:4.41E-06, DNA replication:7:7.74E-06, mitosis:6:9.79E-05,
BM_CD105_endothelial	AP1:RUSH1A		DNA unwinding during replication:3:7.46E-06,
BM_CD105_endothelial	AP1:TTF1
BM_CD105_endothelial	AP2:CEBPGAMMA		cell cycle:10:3.99E-07, DNA replication:6:1.14E-05,
BM_CD105_endothelial	AP2:CETS1P54
BM_CD105_endothelial	AP2:CHOP		cell cycle:24:6.94E-12, DNA replication:16:2.68E-11, phosphoinositide-mediated signaling:7:1.22E-07, DNA repair:12:3.29E-07, cell division:13:4.05E-07,
BM_CD105_endothelial	AP2:GRE_C
BM_CD105_endothelial	AP2:HIC1
BM_CD105_endothelial	AP2:NF1		cell cycle:19:8.49E-12, DNA replication:10:9.19E-08, DNA replication initiation:5:2.17E-07, cell division:10:9.84E-07, spindle organization:4:1.24E-06,
BM_CD105_endothelial	AP2:NKX25		cell cycle:30:1.09E-13, cell division:21:4.50E-12, DNA replication:16:1.78E-09, mitosis:15:1.96E-08, phosphoinositide-mediated signaling:7:8.19E-07,
BM_CD105_endothelial	AP2:PLZF
BM_CD105_endothelial	AP2:SREBP1		DNA replication:10:1.93E-07, cell cycle:14:6.27E-07, cell division:10:2.02E-06, DNA unwinding during replication:4:8.91E-06, DNA replication initiation:4:1.11E-05,
BM_CD105_endothelial	AP2:TCF11		cell cycle:13:8.00E-07, cell division:8:4.01E-05,
BM_CD105_endothelial	AP2:TST1		cell cycle:11:1.03E-05, cell division:8:1.92E-05, DNA replication:7:2.83E-05, mitosis:7:3.47E-05,
BM_CD105_endothelial	AP2:XVENT1		cell cycle:25:5.28E-11, cell division:18:2.80E-10, mitosis:13:2.37E-07, DNA replication:12:1.11E-06, phosphoinositide-mediated signaling:6:6.05E-06,
BM_CD105_endothelial	AP2ALPHA:CMAF	YES	cell cycle:14:9.88E-07, DNA replication:9:2.54E-06, phosphoinositide-mediated signaling:5:5.65E-06, cell division:9:2.04E-05,
BM_CD105_endothelial	AP2ALPHA:CP2		cell cycle:24:1.18E-11, cell division:16:1.55E-09, DNA replication:13:2.84E-08, mitosis:12:3.10E-07, DNA unwinding during replication:5:2.16E-06,
BM_CD105_endothelial	AREB6:CDXA
BM_CD105_endothelial	BRCA:OCT4		cell division:16:3.46E-10, cell cycle:21:3.77E-10, mitosis:13:1.21E-08, DNA replication:12:7.32E-08, DNA replication initiation:4:4.19E-05,
BM_CD105_endothelial	BRCA:VDR		phosphoinositide-mediated signaling:7:2.68E-08, cell division:13:3.03E-08, cell cycle:17:4.44E-08, spindle organization:5:8.73E-08, mitosis:9:1.20E-05,
BM_CD105_endothelial	CACD:CDXA		cell cycle:19:2.21E-09, cell division:13:4.77E-08, heme biosynthetic process:5:4.38E-07, DNA replication:10:1.68E-06, mitosis:10:2.23E-06,
BM_CD105_endothelial	CACD:E2F	YES	DNA replication:6:8.65E-07, cell cycle:8:1.10E-06, cell division:5:6.45E-05,
BM_CD105_endothelial	CART1:DR4	YES	cell cycle:15:6.04E-08, cell division:11:1.66E-07, DNA replication:9:1.35E-06, phosphoinositide-mediated signaling:5:3.91E-06, DNA unwinding during replication:4:7.65E-06,
BM_CD105_endothelial	CART1:PAX4		cell cycle:31:4.08E-15, cell division:21:1.64E-12, DNA replication:16:8.32E-10, mitosis:16:1.30E-09, phosphoinositide-mediated signaling:8:3.60E-08,
BM_CD105_endothelial	CEBP:FAC1		cell cycle:19:3.79E-10, cell division:14:1.53E-09, heme biosynthetic process:5:2.65E-07, phosphoinositide-mediated signaling:6:4.21E-07, mitosis:10:8.83E-07,
BM_CD105_endothelial	CEBP:OCT1
BM_CD105_endothelial	CEBP:PAX4		cell division:8:4.89E-07, cell cycle:9:6.35E-06,
BM_CD105_endothelial	CEBPA:HNF3		oxygen transport:3:8.85E-06, cell proliferation:6:2.11E-05,
BM_CD105_endothelial	CEBPA:PAX4		cell cycle:25:2.38E-12, mitosis:17:7.51E-12, cell division:18:2.81E-11, DNA replication:15:4.42E-10, anaphase-promoting complex-dependent proteasomal ubiquitin-dependent protein catabolic process:7:1.21E-05,
BM_CD105_endothelial	CEBPA:PLZF		DNA replication:8:7.92E-07, mitosis:8:1.01E-06, anaphase-promoting complex-dependent proteasomal ubiquitin-dependent protein catabolic process:5:1.72E-05, phosphoinositide-mediated signaling:4:2.05E-05, cell division:7:5.00E-05,
BM_CD105_endothelial	CEBPGAMMA:PAX4		cell cycle:33:3.68E-15, cell division:23:3.25E-13, mitosis:19:1.95E-11, DNA replication:18:9.21E-11, phosphoinositide-mediated signaling:8:9.33E-08,
BM_CD105_endothelial	CEBPGAMMA:PLZF		cell cycle:18:1.92E-08, phosphoinositide-mediated signaling:7:4.05E-08, cell division:13:6.21E-08, mitosis:11:3.48E-07, spindle organization:4:4.69E-06,
BM_CD105_endothelial	CETS1P54:CMAF		cell cycle:14:2.35E-07, DNA replication:9:9.64E-07,
BM_CD105_endothelial	CETS1P54:RUSH1A		cell cycle:23:2.02E-12, DNA replication:15:3.29E-11, cell division:14:9.34E-09, heme biosynthetic process:5:5.25E-07, mitosis:10:3.10E-06,
BM_CD105_endothelial	CETS1P54:VDR
BM_CD105_endothelial	CETS1P54:YY1		cell cycle:13:1.80E-07, DNA replication:8:2.39E-06, mitosis:8:3.03E-06, cell division:8:1.61E-05, phosphoinositide-mediated signaling:4:3.62E-05,
BM_CD105_endothelial	CETS1P54:ZF5_B		cell cycle:12:1.03E-08, DNA replication:7:1.46E-06, mitosis:6:2.42E-05, DNA replication initiation:3:4.33E-05, cell division:6:8.72E-05,
BM_CD105_endothelial	CHOP:CETS1P54		cell cycle:32:8.55E-17, cell division:23:5.48E-15, mitosis:19:6.82E-13, DNA replication:17:3.61E-11, phosphoinositide-mediated signaling:8:2.16E-08,
BM_CD105_endothelial	CHOP:TST1		cell cycle:31:1.02E-13, DNA replication:19:9.93E-12, cell division:21:1.50E-11, mitosis:18:1.31E-10, phosphoinositide-mediated signaling:8:8.73E-08,
BM_CD105_endothelial	CP2:MINI19_B		cell cycle:13:1.47E-06, phosphoinositide-mediated signaling:5:3.21E-06, DNA unwinding during replication:4:6.53E-06, cell division:8:5.84E-05, spindle organization:3:5.96E-05,
BM_CD105_endothelial	CP2:PAX4		cell cycle:37:2.04E-16, cell division:26:1.60E-14, DNA replication:21:2.23E-12, mitosis:20:2.91E-11, phosphoinositide-mediated signaling:9:1.95E-08,
BM_CD105_endothelial	CP2:TFE
BM_CD105_endothelial	CP2:ZIC3		cell cycle:33:2.06E-14, cell division:22:7.85E-12, DNA replication:18:2.39E-10, phosphoinositide-mediated signaling:9:9.97E-09, mitosis:16:1.76E-08,
BM_CD105_endothelial	CREB:ETF	YES
BM_CD105_endothelial	CRX:SP3
BM_CD105_endothelial	DBP:YY1
BM_CD105_endothelial	DR4:SPZ1		DNA replication:10:1.19E-06, DNA unwinding during replication:4:1.93E-05,
BM_CD105_endothelial	DR4:ZIC3		cell division:19:2.19E-10, cell cycle:25:4.87E-10, DNA replication:16:1.67E-09, mitosis:15:1.84E-08, phosphoinositide-mediated signaling:7:7.94E-07,
BM_CD105_endothelial	E2A:CETS1P54
BM_CD105_endothelial	E2A:SRY
BM_CD105_endothelial	EBOX:NF1
BM_CD105_endothelial	ER:TBP
BM_CD105_endothelial	ETF:OCT4		cell cycle:8:4.23E-08, negative regulation of hydrolase activity:2:3.20E-05, DNA replication:4:6.95E-05,
BM_CD105_endothelial	ETF:TST1		cell cycle:9:4.13E-08, mitosis:5:1.54E-05, cell division:5:4.67E-05, negative regulation of hydrolase activity:2:6.00E-05,
BM_CD105_endothelial	FAC1:GATA4		cell division:14:4.85E-10, mitosis:12:3.78E-09, cell cycle:17:4.47E-09, DNA replication:9:2.73E-06, phosphoinositide-mediated signaling:5:5.90E-06,
BM_CD105_endothelial	FAC1:HMGIY		cell cycle:22:2.13E-10, cell division:15:7.04E-09, DNA replication:12:1.49E-07, mitosis:12:2.08E-07, phosphoinositide-mediated signaling:6:2.06E-06,
BM_CD105_endothelial	FAC1:PAX4		cell division:17:2.51E-11, cell cycle:22:3.44E-11, mitosis:14:9.33E-10, heme biosynthetic process:5:6.47E-07, phosphoinositide-mediated signaling:6:1.21E-06,
BM_CD105_endothelial	FAC1:XVENT1		cell cycle:26:9.23E-12, cell division:19:3.70E-11, mitosis:16:5.78E-10, DNA replication:13:1.66E-07, heme biosynthetic process:5:2.55E-06,
BM_CD105_endothelial	FOX:PAX2
BM_CD105_endothelial	FOX:PAX4		phosphoinositide-mediated signaling:5:1.97E-07,
BM_CD105_endothelial	FOXJ2:HNF3		cell division:12:2.49E-10, cell cycle:13:3.06E-08, mitosis:9:7.75E-08, oxygen transport:4:2.25E-06, phosphoinositide-mediated signaling:4:2.05E-05,
BM_CD105_endothelial	FOXJ2:PAX4		cell cycle:29:6.43E-13, DNA replication:19:3.29E-12, cell division:21:4.50E-12, mitosis:16:2.77E-09, phosphoinositide-mediated signaling:8:5.39E-08,
BM_CD105_endothelial	GATA4:NCX		DNA replication:16:1.31E-10, cell cycle:21:1.07E-08, cell division:15:3.46E-08, phosphoinositide-mediated signaling:7:2.49E-07, mitosis:11:4.76E-06,
BM_CD105_endothelial	GATA4:PPARA
BM_CD105_endothelial	GATA4:YY1		phosphoinositide-mediated signaling:5:2.48E-06, cell cycle:12:4.89E-06, DNA repair:8:9.73E-06, DNA replication:7:5.45E-05, rRNA processing:5:1.02E-04,
BM_CD105_endothelial	GEN_INI3_B:GEN_INI3_B		cell cycle:36:8.26E-16, cell division:25:9.06E-14, DNA replication:21:1.79E-12, mitosis:20:2.37E-11, phosphoinositide-mediated signaling:9:1.77E-08,
BM_CD105_endothelial	GRE_C:PPARA
BM_CD105_endothelial	HAND1E47:ER		DNA replication:8:5.24E-06, cell division:8:3.43E-05,
BM_CD105_endothelial	HMGIY:NFY	YES	DNA replication:5:1.11E-05, cell division:5:3.93E-05,
BM_CD105_endothelial	HNF3:MYB		cell division:6:2.34E-05, mitotic chromosome movement towards spindle pole:2:4.98E-05,
BM_CD105_endothelial	HNF3:NKX25		cell division:14:4.79E-09, cell cycle:18:1.07E-08, mitosis:11:2.39E-07, oxygen transport:5:9.46E-07, phosphoinositide-mediated signaling:5:1.37E-05,
BM_CD105_endothelial	HNF3:P300		cell division:13:2.18E-09, cell cycle:16:1.16E-08, mitosis:11:2.05E-08, oxygen transport:5:2.91E-07, anaphase-promoting complex-dependent proteasomal ubiquitin-dependent protein catabolic process:6:8.07E-06,
BM_CD105_endothelial	HNF3:VMYB		anaphase-promoting complex-dependent proteasomal ubiquitin-dependent protein catabolic process:5:1.11E-05, cell division:7:2.81E-05, cell cycle:9:4.08E-05,
BM_CD105_endothelial	HNF3B:PLZF		cell cycle:11:1.68E-06, mitosis:7:1.05E-05, cell division:7:4.56E-05, DNA replication:6:8.89E-05,
BM_CD105_endothelial	HNF3B:SREBP1		cell division:10:1.63E-08, cell cycle:12:7.74E-08, mitosis:7:5.75E-06, anaphase-promoting complex-dependent proteasomal ubiquitin-dependent protein catabolic process:5:1.03E-05, mitotic chromosome movement towards spindle pole:2:1.11E-04,
BM_CD105_endothelial	HNF3B:ZF5_B		cell division:12:1.04E-09, cell cycle:15:1.98E-09, phosphoinositide-mediated signaling:5:1.18E-06, mitosis:7:2.53E-05, spindle organization:3:3.26E-05,
BM_CD105_endothelial	HOXA4:OCT1_07		oxygen transport:3:2.03E-05,
BM_CD105_endothelial	KROX:NF1		regulation of phosphorylation:3:7.08E-06,
BM_CD105_endothelial	KROX:P300		cell cycle:14:1.05E-07, phosphoinositide-mediated signaling:5:2.35E-06, cell division:9:4.76E-06, spindle organization:3:4.94E-05, regulation of phosphorylation:3:1.01E-04,
BM_CD105_endothelial	KROX:PAX2		cell cycle:12:5.34E-08, phosphoinositide-mediated signaling:4:1.20E-05, spindle organization:3:1.52E-05, cell division:7:2.06E-05, DNA replication:6:4.48E-05,
BM_CD105_endothelial	KROX:PPARA		regulation of phosphorylation:3:3.92E-05, DNA replication:6:6.95E-05,
BM_CD105_endothelial	LRF:PAX5		cell cycle:16:1.03E-07, phosphoinositide-mediated signaling:6:4.21E-07, cell division:11:9.31E-07, spindle organization:4:2.87E-06, DNA unwinding during replication:4:1.50E-05,
BM_CD105_endothelial	LRF:VDR
BM_CD105_endothelial	MAF:PLZF
BM_CD105_endothelial	MINI19_B:LRF
BM_CD105_endothelial	MINI19_B:NKX25		DNA replication:13:6.56E-09, cell cycle:18:5.20E-08, phosphoinositide-mediated signaling:7:6.26E-08, DNA unwinding during replication:5:1.19E-06, DNA replication initiation:5:1.55E-06,
BM_CD105_endothelial	MRF2:HMGIY		cell cycle:16:3.54E-09, cell division:11:8.85E-08, DNA replication:7:6.67E-05, phosphoinositide-mediated signaling:4:6.69E-05, mitosis:7:8.15E-05,
BM_CD105_endothelial	MRF2:OCT4		cell division:14:2.01E-10, cell cycle:17:1.61E-09, phosphoinositide-mediated signaling:6:1.72E-07, spindle organization:4:1.57E-06, mitosis:9:2.06E-06,
BM_CD105_endothelial	MRF2:YY1
BM_CD105_endothelial	MYB:PLZF		cell cycle:14:9.88E-07, DNA replication:9:2.54E-06, cell division:10:2.83E-06, mitosis:9:3.28E-06, phosphoinositide-mediated signaling:4:1.13E-04,
BM_CD105_endothelial	MYOGNF1:SP1		cell cycle:21:5.00E-11, cell division:16:7.02E-11, mitosis:10:2.23E-06, DNA unwinding during replication:4:2.23E-05, DNA replication initiation:4:2.77E-05,
BM_CD105_endothelial	NCX:STAT1
BM_CD105_endothelial	NCX:TBP		cell division:19:5.29E-11, cell cycle:25:8.26E-11, DNA replication:16:4.99E-10, mitosis:16:7.80E-10, phosphoinositide-mediated signaling:7:4.57E-07,
BM_CD105_endothelial	NF1:DR4		cell cycle:15:3.49E-08, oxygen transport:5:2.17E-07, cell division:9:8.00E-06, DNA replication:8:9.09E-06, spindle organization:3:5.96E-05,
BM_CD105_endothelial	NF1:NFY		cell cycle:11:2.48E-10, cell division:9:3.24E-10, DNA replication:6:8.65E-07, mitosis:6:1.04E-06, DNA repair:6:1.25E-06,
BM_CD105_endothelial	NF1:NKX25		cell cycle:35:3.98E-17, cell division:25:2.74E-15, DNA replication:19:7.30E-12, mitosis:18:9.83E-11, phosphoinositide-mediated signaling:8:7.63E-08,
BM_CD105_endothelial	NF1:TTF1		cell cycle:29:9.40E-15, cell division:21:1.94E-13, DNA replication:16:1.68E-10, mitosis:15:2.21E-09, DNA repair:12:1.21E-06,
BM_CD105_endothelial	NF1:VDR		cell cycle:20:7.39E-13, cell division:14:7.76E-11, mitosis:10:1.12E-07, oxygen transport:4:7.80E-06, DNA replication:7:7.12E-05,
BM_CD105_endothelial	NFAT:PAX5		mitosis:7:1.38E-05, phosphoinositide-mediated signaling:4:2.29E-05, cell division:7:5.99E-05, heme biosynthetic process:3:6.22E-05,
BM_CD105_endothelial	NFAT:PLZF		cell division:6:1.12E-05, cell cycle:7:4.43E-05, mitosis:5:5.05E-05,
BM_CD105_endothelial	NFY:PAX4		cell division:17:4.17E-16, cell cycle:20:5.06E-15, mitosis:13:2.39E-12, DNA replication:9:1.08E-07, phosphoinositide-mediated signaling:5:9.14E-07,
BM_CD105_endothelial	NFY:SREBP1		mitosis:8:1.90E-09, cell cycle:10:6.57E-09, cell division:8:1.14E-08, DNA replication:6:1.05E-06, DNA repair:5:2.90E-05,
BM_CD105_endothelial	NKX25:OCT1_07	YES
BM_CD105_endothelial	NKX25:XVENT1		cell cycle:37:2.61E-16, cell division:26:1.91E-14, DNA replication:21:2.57E-12, mitosis:20:3.32E-11, phosphoinositide-mediated signaling:9:2.08E-08,
BM_CD105_endothelial	OCT:SREBP1
BM_CD105_endothelial	OCT:STAT
BM_CD105_endothelial	OCT:TST1		oxygen transport:4:3.28E-06, cell proliferation:9:1.26E-05,
BM_CD105_endothelial	OCT1:OCT1
BM_CD105_endothelial	OCT1:PAX2		DNA replication:21:1.03E-13, cell cycle:30:4.10E-13, cell division:20:8.22E-11, phosphoinositide-mediated signaling:9:4.97E-09, mitosis:16:5.65E-09,
BM_CD105_endothelial	OCT1:TST1
BM_CD105_endothelial	OCT1:XVENT1
BM_CD105_endothelial	OSF2:CDXA		cell cycle:11:2.96E-08, cell division:8:2.57E-07, mitosis:6:1.22E-05, mitotic chromosome movement towards spindle pole:2:6.22E-05, mitotic metaphase plate congression:2:1.03E-04,
BM_CD105_endothelial	OSF2:CEBPGAMMA		mitotic cell cycle spindle assembly checkpoint:3:3.85E-06, cell division:7:8.16E-06, cell cycle:9:8.77E-06, mitosis:6:2.42E-05,
BM_CD105_endothelial	OSF2:SP3
BM_CD105_endothelial	OSF2:SRY		cell division:9:5.97E-07, mitosis:8:1.12E-06, cell cycle:11:2.23E-06, mitotic cell cycle spindle assembly checkpoint:3:9.18E-06,
BM_CD105_endothelial	OSF2:STAT
BM_CD105_endothelial	P300:SPZ1		cell cycle:28:6.12E-13, DNA replication:17:7.47E-11, cell division:18:5.01E-10, phosphoinositide-mediated signaling:8:3.09E-08, DNA replication initiation:6:3.32E-07,
BM_CD105_endothelial	PAX2:PLZF	YES	cell cycle:19:4.64E-08, phosphoinositide-mediated signaling:7:1.22E-07, DNA replication:12:1.70E-07, mitosis:11:1.72E-06, cell division:12:2.53E-06,
BM_CD105_endothelial	PAX2:RUSH1A		cell cycle:33:1.44E-14, DNA replication:20:3.25E-12, cell division:22:6.16E-12, mitosis:18:3.21E-10, phosphoinositide-mediated signaling:7:1.79E-06,
BM_CD105_endothelial	PAX2:STAT1		cell cycle:9:5.38E-06, cell division:7:5.53E-06, spindle organization:3:8.42E-06, mitosis:6:1.74E-05,
BM_CD105_endothelial	PAX4:PLZF		cell cycle:27:4.10E-12, DNA replication:18:9.20E-12, cell division:19:7.49E-11, phosphoinositide-mediated signaling:9:1.79E-09, mitosis:15:7.94E-09,
BM_CD105_endothelial	PAX4:TBP		cell cycle:29:3.18E-12, DNA replication:19:9.93E-12, cell division:20:1.04E-10, mitosis:17:9.71E-10, phosphoinositide-mediated signaling:8:8.73E-08,
BM_CD105_endothelial	PAX4:YY1		cell cycle:19:3.22E-09, cell division:13:6.21E-08, DNA replication:11:2.55E-07, heme biosynthetic process:5:4.89E-07, phosphoinositide-mediated signaling:5:1.63E-05,
BM_CD105_endothelial	PAX5:TBP	YES	DNA replication:19:1.30E-12, cell cycle:26:3.27E-11, cell division:19:9.67E-11, mitosis:16:1.30E-09, phosphoinositide-mediated signaling:8:3.60E-08,
BM_CD105_endothelial	PAX8:TBP		cell division:19:6.30E-11, cell cycle:25:1.03E-10, DNA replication:16:5.79E-10, mitosis:14:5.00E-08, phosphoinositide-mediated signaling:7:4.89E-07,
BM_CD105_endothelial	POU3F2:CMAF		cell cycle:18:8.34E-09, cell division:12:2.61E-07, DNA replication:10:1.28E-06, mitosis:10:1.70E-06, heme biosynthetic process:4:1.24E-05,
BM_CD105_endothelial	POU3F2:FOX
BM_CD105_endothelial	POU3F2:HMGIY		DNA replication:13:5.11E-09, cell division:13:1.03E-07, cell cycle:17:2.02E-07, mitosis:11:5.34E-07, phosphoinositide-mediated signaling:6:1.11E-06,
BM_CD105_endothelial	POU3F2:NFAT
BM_CD105_endothelial	POU3F2:PAX4		cell cycle:31:2.06E-13, cell division:22:3.44E-12, DNA replication:19:1.56E-11, mitosis:18:2.00E-10, phosphoinositide-mediated signaling:9:6.96E-09,
BM_CD105_endothelial	PPARA:PAX4		cell cycle:26:9.39E-13, cell division:18:5.57E-11, mitosis:14:9.86E-09, DNA replication:13:5.30E-08, phosphoinositide-mediated signaling:7:2.06E-07,
BM_CD105_endothelial	PPARA:SP3		cell cycle:24:6.06E-12, cell division:16:9.89E-10, DNA replication:12:1.59E-07, mitosis:12:2.23E-07, DNA unwinding during replication:5:1.86E-06,
BM_CD105_endothelial	RUSH1A:RUSH1A		cell cycle:16:5.00E-08, heme biosynthetic process:4:7.63E-06, oxygen transport:4:1.53E-05, cell division:9:2.90E-05, DNA replication:8:2.91E-05,
BM_CD105_endothelial	SOX10:SRY
BM_CD105_endothelial	SPZ1:SREBP		heme biosynthetic process:3:1.36E-05,
BM_CD105_endothelial	TAL1BETAE47:NF1		cell cycle:12:1.11E-06, cell division:8:1.47E-05,
BM_CD105_endothelial	TAL1BETAE47:NFAT
BM_CD105_endothelial	TEL2:P300		DNA replication:20:5.22E-14, cell cycle:28:2.85E-13, cell division:19:4.05E-11, mitosis:15:4.91E-09, phosphoinositide-mediated signaling:8:2.44E-08,
BM_CD105_endothelial	TST1:SOX10
BM_CD105_endothelial	TTF1:NKX25		cell cycle:37:2.61E-16, cell division:26:1.91E-14, DNA replication:21:2.57E-12, mitosis:20:3.32E-11, phosphoinositide-mediated signaling:9:2.08E-08,
BM_CD105_endothelial	TTF1:OCT1	YES
BM_CD105_endothelial	VDR:TAXCREB
BM_CD105_endothelial	VMYB:NFY		cell cycle:10:4.45E-10, cell division:8:1.40E-09, DNA replication:6:2.32E-07, mitosis:6:2.80E-07, DNA repair:5:8.58E-06,
BM_CD33_myeloid	AHRHIF:WT1
BM_CD33_myeloid	AIRE:HNF3B
BM_CD33_myeloid	AP1:PPARA
BM_CD33_myeloid	AP2:CEBP
BM_CD33_myeloid	AP2:CETS1P54		inflammatory response:11:9.47E-06,
BM_CD33_myeloid	AP2:ETS
BM_CD33_myeloid	AP2:MYB
BM_CD33_myeloid	AP2:OCT4
BM_CD33_myeloid	AP2:PPARA
BM_CD33_myeloid	AP2:STAT
BM_CD33_myeloid	AP2ALPHA:CETS1P54	YES
BM_CD33_myeloid	AP2ALPHA:CP2		cell motion:9:4.13E-06, inflammatory response:12:1.60E-05,
BM_CD33_myeloid	AP2ALPHA:EGR1
BM_CD33_myeloid	AP2ALPHA:SREBP1
BM_CD33_myeloid	AP2ALPHA:TEL2
BM_CD33_myeloid	AR:GRE_C
BM_CD33_myeloid	AR:STAT
BM_CD33_myeloid	AREB6:CETS1P54
BM_CD33_myeloid	AREB6:GATA_C	YES
BM_CD33_myeloid	AREB6:MYB
BM_CD33_myeloid	AREB6:TBP
BM_CD33_myeloid	ARNT:WT1
BM_CD33_myeloid	BRCA:FAC1		inflammatory response:11:5.79E-07, anti-apoptosis:8:1.44E-05,
BM_CD33_myeloid	BRCA:PAX4
BM_CD33_myeloid	CACD:CETS1P54		inflammatory response:13:1.11E-06,
BM_CD33_myeloid	CACD:PAX4		inflammatory response:19:1.16E-08, cell motion:11:1.54E-06, chemotaxis:10:6.17E-05,
BM_CD33_myeloid	CACD:TAXCREB
BM_CD33_myeloid	CART1:YY1		cell motion:7:1.44E-06, inflammatory response:8:2.83E-05,
BM_CD33_myeloid	CEBP:CDXA		inflammatory response:18:8.22E-12, cell motion:9:7.15E-07,
BM_CD33_myeloid	CEBP:CEBP		inflammatory response:9:1.58E-05,
BM_CD33_myeloid	CEBP:CEBPA		inflammatory response:12:1.02E-08, positive regulation of mast cell degranulation:3:3.90E-06, neutrophil chemotaxis:4:4.07E-06, anti-apoptosis:8:4.11E-06, apoptosis:10:6.09E-05,
BM_CD33_myeloid	CEBP:CEBPGAMMA		inflammatory response:14:2.04E-08, cell motion:7:4.20E-05,
BM_CD33_myeloid	CEBP:PAX4		inflammatory response:23:5.03E-12, cell motion:12:1.60E-07, chemotaxis:11:8.83E-06, innate immune response:9:2.03E-05, immune response:20:7.33E-05,
BM_CD33_myeloid	CEBP:TST1		inflammatory response:20:7.20E-12, cell motion:8:3.72E-05,
BM_CD33_myeloid	CEBP:YY1		inflammatory response:13:2.16E-09, cell motion:6:4.89E-05,
BM_CD33_myeloid	CEBPA:CDXA		inflammatory response:15:2.65E-11, positive regulation of mast cell degranulation:3:5.24E-06, positive regulation of tumor necrosis factor production:3:3.09E-05, cell surface receptor linked signal transduction:7:3.99E-05, cell motion:6:5.85E-05,
BM_CD33_myeloid	CEBPA:PLZF		inflammatory response:10:2.01E-07, positive regulation of mast cell degranulation:3:2.40E-06, cell motion:6:1.33E-05, positive regulation of tumor necrosis factor production:3:1.42E-05, cell surface receptor linked signal transduction:6:7.74E-05,
BM_CD33_myeloid	CEBPA:RUSH1A		inflammatory response:13:1.38E-08, positive regulation of mast cell degranulation:3:7.46E-06, neutrophil chemotaxis:4:9.59E-06, positive regulation of tumor necrosis factor production:3:4.38E-05,
BM_CD33_myeloid	CEBPA:TST1		inflammatory response:14:8.22E-09, cell motion:7:2.68E-05, anti-apoptosis:8:5.15E-05,
BM_CD33_myeloid	CEBPA:YY1
BM_CD33_myeloid	CEBPGAMMA:CEBPGAMMA		inflammatory response:11:1.30E-07, cell motion:6:3.82E-05,
BM_CD33_myeloid	CEBPGAMMA:SREBP1		cell motion:9:8.54E-07, inflammatory response:11:1.33E-05,
BM_CD33_myeloid	CETS1P54:ER
BM_CD33_myeloid	CETS1P54:HNF3
BM_CD33_myeloid	CETS1P54:SP3	YES
BM_CD33_myeloid	CETS1P54:VDR		inflammatory response:10:1.26E-05,
BM_CD33_myeloid	CETS1P54:WT1		inflammatory response:8:1.29E-05, chemotaxis:6:3.58E-05,
BM_CD33_myeloid	CHOP:MAF		cell motion:9:6.02E-08, innate immune response:7:4.32E-06, respiratory burst:3:7.11E-05,
BM_CD33_myeloid	CHOP:MAZ
BM_CD33_myeloid	CMAF:NF1		inflammatory response:11:3.49E-07, RNA catabolic process:4:4.05E-06,
BM_CD33_myeloid	CMAF:P300	YES	inflammatory response:20:8.69E-10, cell motion:10:6.50E-06, chemotaxis:10:4.05E-05, RNA catabolic process:4:1.12E-04, neutrophil chemotaxis:4:1.78E-04,
BM_CD33_myeloid	CMAF:SP3		cell motion:9:6.73E-07, inflammatory response:11:1.01E-05, chemotaxis:8:3.06E-05,
BM_CD33_myeloid	CP2:PAX4		inflammatory response:23:2.44E-11, cell motion:12:3.64E-07, chemotaxis:11:1.81E-05, innate immune response:9:3.70E-05, immune response:21:7.49E-05,
BM_CD33_myeloid	CP2:RFX		inflammatory response:18:1.09E-08, cell motion:10:3.75E-06, chemotaxis:11:4.00E-06, immune response:19:7.03E-05,
BM_CD33_myeloid	CP2:ZIC3		inflammatory response:21:2.64E-10, cell motion:11:1.32E-06, chemotaxis:10:5.38E-05, innate immune response:8:1.38E-04,
BM_CD33_myeloid	CRX:SPZ1
BM_CD33_myeloid	DBP:FAC1		inflammatory response:7:1.86E-06,
BM_CD33_myeloid	DBP:TEL2		inflammatory response:6:1.13E-05,
BM_CD33_myeloid	DBP:TTF1		inflammatory response:11:1.45E-07, chemotaxis:7:1.42E-05,
BM_CD33_myeloid	DR3:TBP		inflammatory response:14:7.39E-09, innate immune response:7:1.23E-05, cell motion:7:2.54E-05, anti-apoptosis:8:4.86E-05, respiratory burst:3:1.14E-04,
BM_CD33_myeloid	DR3:WT1
BM_CD33_myeloid	E2A:ETS
BM_CD33_myeloid	E2A:MYB
BM_CD33_myeloid	E2A:PAX8
BM_CD33_myeloid	ETF:DR3
BM_CD33_myeloid	ETF:HOXA4
BM_CD33_myeloid	ETF:TST1
BM_CD33_myeloid	ETF:VMYB
BM_CD33_myeloid	ETS:CETS1P54
BM_CD33_myeloid	ETS:FAC1	YES	inflammatory response:9:1.11E-05, cell motion:6:4.33E-05,
BM_CD33_myeloid	ETS:HOXA4		inflammatory response:23:1.56E-12, cell motion:11:6.70E-07, immune response:22:3.12E-06, chemotaxis:11:5.18E-06, innate immune response:9:1.30E-05,
BM_CD33_myeloid	ETS:MYB		inflammatory response:10:1.36E-05,
BM_CD33_myeloid	ETS:RFX		inflammatory response:14:6.71E-08, cell motion:8:9.29E-06, positive regulation of mast cell degranulation:3:1.80E-05, neutrophil chemotaxis:4:3.04E-05, cellular defense response:6:4.43E-05,
BM_CD33_myeloid	ETS:VDR		inflammatory response:12:2.10E-06,
BM_CD33_myeloid	ETS:VMYB		inflammatory response:12:2.10E-06, chemotaxis:8:3.56E-05, cell motion:7:6.37E-05, positive regulation of tumor necrosis factor production:3:9.64E-05,
BM_CD33_myeloid	FAC1:OCT4		inflammatory response:16:1.48E-09, cell motion:9:1.14E-06, positive regulation of mast cell degranulation:3:1.87E-05, anti-apoptosis:9:2.92E-05, neutrophil chemotaxis:4:3.20E-05,
BM_CD33_myeloid	FAC1:XVENT1		inflammatory response:22:1.37E-12, cell motion:11:2.40E-07, positive regulation of mast cell degranulation:3:4.65E-05, RNA catabolic process:4:6.58E-05, chemotaxis:9:7.31E-05,
BM_CD33_myeloid	FAC1:YY1		inflammatory response:9:1.33E-05,
BM_CD33_myeloid	FOX:MYOGNF1	YES
BM_CD33_myeloid	FOX:NCX
BM_CD33_myeloid	GATA4:EFC
BM_CD33_myeloid	GATA4:RUSH1A		inflammatory response:19:2.98E-12, cell motion:9:1.27E-06, chemotaxis:9:7.29E-06, immune response:16:2.33E-05, innate immune response:7:4.43E-05,
BM_CD33_myeloid	GEN_INI3_B:COUP_DR1		chemotaxis:7:7.32E-07, inflammatory response:7:2.81E-05,
BM_CD33_myeloid	GEN_INI3_B:GEN_INI3_B		inflammatory response:23:1.63E-11, cell motion:10:1.29E-05, immune response:22:1.91E-05, apoptosis:18:6.45E-05, chemotaxis:10:7.80E-05,
BM_CD33_myeloid	GEN_INI3_B:OCT		inflammatory response:10:5.35E-07,
BM_CD33_myeloid	GEN_INI3_B:SREBP1		inflammatory response:12:6.37E-06, immune response:16:4.42E-05,
BM_CD33_myeloid	GFI1:NKX25		inflammatory response:8:5.29E-07, positive regulation of interleukin-1 beta secretion:3:8.53E-06, anti-apoptosis:6:9.64E-06, innate immune response:5:1.06E-05,
BM_CD33_myeloid	GFI1:PAX4		inflammatory response:8:5.29E-07, positive regulation of interleukin-1 beta secretion:3:8.53E-06, anti-apoptosis:6:9.64E-06, innate immune response:5:1.06E-05,
BM_CD33_myeloid	GRE_C:PAX4
BM_CD33_myeloid	GRE_C:SOX10		positive regulation of tyrosine phosphorylation of STAT protein:2:4.57E-05,
BM_CD33_myeloid	HAND1E47:AR		inflammatory response:7:2.23E-05,
BM_CD33_myeloid	HAND1E47:HAND1E47		inflammatory response:22:2.18E-11, cell motion:10:6.50E-06, innate immune response:9:1.71E-05,
BM_CD33_myeloid	HAND1E47:P300		inflammatory response:23:2.63E-11, cell motion:11:2.55E-06, immune response:22:2.74E-05, innate immune response:9:3.81E-05, apoptosis:18:8.71E-05,
BM_CD33_myeloid	HAND1E47:STAT1
BM_CD33_myeloid	HIC1:CMAF
BM_CD33_myeloid	HMGIY:HNF3B		inflammatory response:10:2.95E-07, cell motion:7:1.21E-06,
BM_CD33_myeloid	HMGIY:OCT4		inflammatory response:16:1.97E-08, cell motion:10:6.01E-07, innate immune response:8:1.68E-05, positive regulation of mast cell degranulation:3:3.19E-05, anti-apoptosis:9:1.17E-04,
BM_CD33_myeloid	HNF3:DR4
BM_CD33_myeloid	HNF3:YY1
BM_CD33_myeloid	HNF4ALPHA:SREBP1		inflammatory response:6:1.87E-05,
BM_CD33_myeloid	HOXA4:PPARA		inflammatory response:21:1.53E-10, cell motion:11:9.86E-07, chemotaxis:11:7.52E-06, apoptosis:18:2.44E-05,
BM_CD33_myeloid	HOXA4:RUSH1A		inflammatory response:22:1.69E-11, cell motion:10:5.80E-06, immune response:21:1.46E-05, innate immune response:9:1.55E-05, positive regulation of mast cell degranulation:3:6.74E-05,
BM_CD33_myeloid	HOXA4:STAT1
BM_CD33_myeloid	LRF:MYOGNF1
BM_CD33_myeloid	MAF:NKX25		cell motion:9:5.59E-07, innate immune response:7:2.37E-05,
BM_CD33_myeloid	MAF:OCT1
BM_CD33_myeloid	MAF:SREBP1
BM_CD33_myeloid	MINI19_B:GRE_C
BM_CD33_myeloid	MINI19_B:MYB	YES
BM_CD33_myeloid	MINI19_B:P300		inflammatory response:11:1.23E-06,
BM_CD33_myeloid	MINI19_B:PLZF
BM_CD33_myeloid	MRF2:GATA4		inflammatory response:9:4.96E-07,
BM_CD33_myeloid	MYB:STAT		inflammatory response:14:2.04E-08, cell motion:8:4.67E-06,
BM_CD33_myeloid	MYOGNF1:SP1
BM_CD33_myeloid	NCX:MINI19_B		cell motion:6:1.68E-05, response to lipopolysaccharide:3:4.77E-05,
BM_CD33_myeloid	NF1:HNF4ALPHA
BM_CD33_myeloid	NF1:NF1
BM_CD33_myeloid	NF1:TTF1		inflammatory response:16:6.61E-09, cell motion:8:2.16E-05, RNA catabolic process:4:2.99E-05,
BM_CD33_myeloid	NF1:ZIC3		inflammatory response:14:1.54E-07, RNA catabolic process:4:2.46E-05,
BM_CD33_myeloid	NFAT:PAX2		inflammatory response:11:5.25E-07,
BM_CD33_myeloid	NFAT:STAT
BM_CD33_myeloid	NKX25:SP3		inflammatory response:17:1.10E-07, cell motion:11:7.63E-07, chemotaxis:11:5.88E-06, apoptosis:17:5.86E-05, innate immune response:8:9.38E-05,
BM_CD33_myeloid	NKX25:STAT1
BM_CD33_myeloid	OCT1:P300
BM_CD33_myeloid	OCT1:SPZ1		neutrophil chemotaxis:4:5.09E-06, humoral immune response:4:5.02E-05,
BM_CD33_myeloid	OCT4:PAX4		cell motion:6:1.14E-05,
BM_CD33_myeloid	OCT4:YY1		inflammatory response:15:4.72E-09, cell motion:9:6.73E-07, positive regulation of mast cell degranulation:3:1.55E-05, neutrophil chemotaxis:4:2.51E-05, B cell receptor signaling pathway:3:6.38E-05,
BM_CD33_myeloid	P300:SP3		inflammatory response:17:2.68E-08, cell motion:10:2.27E-06, apoptosis:17:1.71E-05, innate immune response:8:4.76E-05,
BM_CD33_myeloid	P300:SREBP1		inflammatory response:12:3.48E-06, immune response:17:5.42E-06,
BM_CD33_myeloid	PAX:EFC
BM_CD33_myeloid	PAX:SP3		immune response:12:7.14E-06, inflammatory response:8:2.83E-05,
BM_CD33_myeloid	PAX:YY1
BM_CD33_myeloid	PAX2:RUSH1A		inflammatory response:23:3.54E-12, cell motion:11:9.86E-07, innate immune response:9:1.77E-05, immune response:21:1.89E-05, chemotaxis:10:4.20E-05,
BM_CD33_myeloid	PAX4:SP3		inflammatory response:17:1.25E-07, cell motion:11:8.32E-07, chemotaxis:11:6.39E-06, apoptosis:17:6.53E-05, innate immune response:8:9.97E-05,
BM_CD33_myeloid	PAX4:SRY
BM_CD33_myeloid	PAX4:YY1
BM_CD33_myeloid	POU3F2:HMGIY		inflammatory response:12:2.85E-07, anti-apoptosis:8:3.61E-05,
BM_CD33_myeloid	POU3F2:NFAT		inflammatory response:6:1.59E-05,
BM_CD33_myeloid	POU3F2:PPARA		inflammatory response:13:7.16E-07, cell motion:8:1.25E-05,
BM_CD33_myeloid	PPARA:PAX4		inflammatory response:14:2.11E-07, chemotaxis:9:1.23E-05, cell motion:8:1.81E-05,
BM_CD33_myeloid	PPARA:RUSH1A		neutrophil chemotaxis:4:1.81E-06, positive regulation of mast cell degranulation:3:2.12E-06, regulation of apoptosis:6:1.24E-05, inflammatory response:8:1.29E-05, serotonin secretion:2:1.36E-04,
BM_CD33_myeloid	PPARA:SP3		inflammatory response:14:1.21E-07,
BM_CD33_myeloid	PPARA:SREBP1		inflammatory response:16:2.70E-08, chemotaxis:10:4.95E-06, cell motion:9:5.96E-06, neutrophil chemotaxis:4:7.01E-05,
BM_CD33_myeloid	PPARA:TST1		inflammatory response:17:1.60E-09, chemotaxis:10:2.83E-06, immune response:17:3.09E-05,
BM_CD33_myeloid	PPARA:XVENT1		inflammatory response:21:2.85E-10, cell motion:11:1.37E-06, apoptosis:18:3.81E-05, chemotaxis:10:5.57E-05, immune response:20:9.23E-05,
BM_CD33_myeloid	RUSH1A:YY1		inflammatory response:14:1.31E-09, positive regulation of mast cell degranulation:3:7.26E-06, neutrophil chemotaxis:4:9.25E-06, B cell receptor signaling pathway:3:3.00E-05, positive regulation of tumor necrosis factor production:3:4.26E-05,
BM_CD33_myeloid	SMAD3:XVENT1
BM_CD33_myeloid	SPZ1:SREBP
BM_CD33_myeloid	TAL1BETAE47:HMGIY		inflammatory response:16:6.46E-10, innate immune response:8:3.00E-06, cell motion:7:5.82E-05, positive regulation of tumor necrosis factor production:3:9.24E-05,
BM_CD33_myeloid	TAL1BETAE47:PAX
BM_CD33_myeloid	TBP:YY1		cell motion:8:3.31E-07, anti-apoptosis:8:6.77E-06, inflammatory response:9:1.33E-05,
BM_CD33_myeloid	TEL2:GEN_INI3_B		inflammatory response:20:7.38E-11, innate immune response:8:4.15E-05, positive regulation of mast cell degranulation:3:4.65E-05, RNA catabolic process:4:6.58E-05, chemotaxis:9:7.31E-05,
BM_CD33_myeloid	TEL2:GRE_C		inflammatory response:11:5.25E-07, immune response:14:4.41E-06,
BM_CD33_myeloid	TEL2:PAX6		inflammatory response:9:5.21E-06, cell motion:6:2.57E-05, apoptosis:10:4.05E-05, positive regulation of interleukin-1 beta secretion:3:4.71E-05,
BM_CD33_myeloid	TEL2:RFX		inflammatory response:11:3.11E-06, immune response:14:3.49E-05, defense response:6:6.67E-05,
BM_CD33_myeloid	TST1:PAX4
BM_CD33_myeloid	TTF1:SP1
BM_CD33_myeloid	XVENT1:YY1		inflammatory response:18:6.62E-10, cell motion:10:7.75E-07, cell surface receptor linked signal transduction:9:7.09E-05,
BM_CD34	AIRE:BRCA		DNA replication initiation:3:2.03E-05,
BM_CD34	AIRE:HMGIY		phosphoinositide-mediated signaling:4:1.83E-05,
BM_CD34	AP1:SRY		DNA unwinding during replication:3:1.84E-05, DNA replication initiation:3:2.18E-05, mitotic spindle elongation:2:4.98E-05,
BM_CD34	AP2:CEBPA
BM_CD34	AP2:ETF		cell cycle:12:3.45E-06, DNA replication:7:4.42E-05,
BM_CD34	AP2:HAND1E47		DNA replication:13:4.95E-08, cell cycle:16:1.20E-05, DNA unwinding during replication:4:6.01E-05, DNA replication initiation:4:7.45E-05,
BM_CD34	AP2:KROX
BM_CD34	AP2:NF1		DNA replication:12:4.33E-10, cell cycle:14:1.59E-07, DNA replication initiation:5:1.86E-07, spindle organization:3:5.44E-05, phosphoinositide-mediated signaling:4:6.42E-05,
BM_CD34	AP2:PPARA
BM_CD34	AP2:STAT		DNA replication:11:4.53E-09, cell division:9:5.20E-06, cell cycle:11:2.73E-05, mitosis:7:6.66E-05,
BM_CD34	AP2ALPHA:KROX		cell cycle:10:6.86E-06,
BM_CD34	AREB6:CDXA
BM_CD34	AREB6:CMAF		DNA replication:6:1.79E-06, cytoskeleton organization:4:4.83E-05,
BM_CD34	AREB6:MYOGNF1
BM_CD34	AREB6:NF1
BM_CD34	AREB6:RFX
BM_CD34	BRCA:E2A
BM_CD34	BRCA:VDR		phosphoinositide-mediated signaling:6:4.01E-07, spindle organization:4:2.78E-06, cell cycle:13:1.41E-05, DNA replication:8:3.95E-05,
BM_CD34	CART1:MYOGNF1		DNA replication:13:5.11E-09, phosphoinositide-mediated signaling:7:5.43E-08, cell cycle:16:1.02E-06, DNA unwinding during replication:4:2.88E-05, DNA repair:9:3.46E-05,
BM_CD34	CART1:PAX4		DNA replication:15:3.99E-09, phosphoinositide-mediated signaling:8:2.75E-08, cell cycle:19:9.95E-07, cell division:12:1.85E-05, spindle organization:4:1.91E-05,
BM_CD34	CART1:PPARA
BM_CD34	CART1:TEL2		DNA replication:7:3.37E-06,
BM_CD34	CDXA:PAX2		DNA replication:18:2.24E-11, phosphoinositide-mediated signaling:8:4.84E-08, cell cycle:20:7.56E-07, cell division:13:8.07E-06, spindle organization:4:2.54E-05,
BM_CD34	CDXA:RUSH1A		DNA replication:12:5.43E-08, DNA replication initiation:4:3.77E-05, RNA splicing:10:7.63E-05, cell cycle:13:1.02E-04,
BM_CD34	CEBP:AR
BM_CD34	CEBP:CEBPA
BM_CD34	CEBP:CETS1P54		DNA replication:12:5.37E-09, phosphoinositide-mediated signaling:6:3.63E-07, cell cycle:14:2.31E-06, spindle organization:4:2.60E-06, DNA replication initiation:4:1.69E-05,
BM_CD34	CEBP:PAX4		DNA replication:20:2.39E-12, cell cycle:23:8.03E-08, phosphoinositide-mediated signaling:7:1.61E-06, cell division:14:6.06E-06, DNA replication initiation:5:1.61E-05,
BM_CD34	CEBP:SOX10
BM_CD34	CEBPA:CEBPGAMMA		DNA replication:11:5.69E-09,
BM_CD34	CEBPA:FAC1
BM_CD34	CEBPA:SOX10
BM_CD34	CEBPGAMMA:GEN_INI3_B		DNA replication:19:2.17E-12, cell cycle:20:6.51E-07, phosphoinositide-mediated signaling:7:7.00E-07, DNA repair:12:5.02E-06, DNA replication initiation:5:8.81E-06,
BM_CD34	CEBPGAMMA:NKX25		DNA replication:19:7.30E-12, phosphoinositide-mediated signaling:7:1.11E-06, cell cycle:20:1.91E-06, DNA repair:12:1.01E-05, DNA replication initiation:5:1.23E-05,
BM_CD34	CEBPGAMMA:PLZF		phosphoinositide-mediated signaling:6:6.69E-07, DNA replication:10:1.37E-06, cell cycle:13:3.58E-05, cell division:9:8.01E-05, DNA repair:8:1.13E-04,
BM_CD34	CEBPGAMMA:S8		DNA replication:5:5.13E-06,
BM_CD34	CEBPGAMMA:TAL1BETAE47		DNA replication:8:1.13E-05,
BM_CD34	CETS1P54:CMAF		mitotic spindle elongation:2:1.80E-05,
BM_CD34	CP2:AR
BM_CD34	CP2:MINI19_B		DNA replication:9:8.84E-07,
BM_CD34	CP2:PAX		DNA replication:13:2.53E-09, DNA unwinding during replication:4:2.30E-05, cell cycle:13:4.90E-05,
BM_CD34	CP2:ZIC3		DNA replication:18:1.96E-10, cell cycle:24:2.65E-08, phosphoinositide-mediated signaling:8:1.33E-07, cell division:15:1.55E-06, DNA repair:13:4.16E-06,
BM_CD34	CRX:SPZ1
BM_CD34	DBP:STAT
BM_CD34	DEC:PAX8
BM_CD34	DR3:TST1		DNA replication:16:3.69E-10, cell cycle:20:1.68E-07, phosphoinositide-mediated signaling:7:3.98E-07, DNA repair:12:2.11E-06, cell division:11:7.28E-05,
BM_CD34	DR3:WT1		DNA replication:9:1.35E-06,
BM_CD34	DR3:ZIC3		DNA replication:18:8.58E-11, cell cycle:21:7.06E-07, DNA replication initiation:6:7.48E-07, phosphoinositide-mediated signaling:7:1.28E-06, cell division:13:1.91E-05,
BM_CD34	DR4:HNF4ALPHA		DNA unwinding during replication:3:4.30E-05,
BM_CD34	DR4:STAT	YES	DNA replication:13:3.31E-09, cell cycle:15:3.12E-06, phosphoinositide-mediated signaling:5:1.69E-05, DNA unwinding during replication:4:2.51E-05, DNA repair:9:2.62E-05,
BM_CD34	E2A:HMGIY
BM_CD34	EBOX:NF1
BM_CD34	EBOX:OCT4
BM_CD34	ETF:LRF
BM_CD34	ETF:TST1
BM_CD34	ETS:HMGIY		phosphoinositide-mediated signaling:7:1.32E-07, DNA replication:11:1.43E-06,
BM_CD34	ETS:HOXA4		DNA replication:18:7.99E-11, phosphoinositide-mediated signaling:8:8.73E-08, cell cycle:22:1.65E-07, DNA repair:13:2.28E-06, cell division:14:3.90E-06,
BM_CD34	ETS:MINI19_B	YES	DNA replication:7:1.66E-06,
BM_CD34	ETS:P300		DNA replication:18:4.13E-11, phosphoinositide-mediated signaling:8:6.43E-08, cell division:13:1.20E-05, cell cycle:18:1.82E-05, spindle organization:4:2.93E-05,
BM_CD34	ETS:PAX4		DNA replication:19:3.68E-11, phosphoinositide-mediated signaling:8:1.55E-07, cell cycle:23:1.57E-07, cell division:15:1.99E-06, DNA repair:12:2.53E-05,
BM_CD34	ETS:PPARA
BM_CD34	ETS:RUSH1A		DNA replication:11:4.50E-07, phosphoinositide-mediated signaling:5:2.14E-05,
BM_CD34	FAC1:GATA4		DNA replication:11:2.68E-08, phosphoinositide-mediated signaling:5:5.65E-06, cell cycle:12:2.75E-05,
BM_CD34	FAC1:NF1
BM_CD34	FAC1:OCT4		DNA replication:10:4.36E-06, phosphoinositide-mediated signaling:5:2.44E-05,
BM_CD34	FOXJ2:CMAF		DNA replication:11:4.25E-08, phosphoinositide-mediated signaling:6:3.12E-07, cell division:10:4.23E-06, cell cycle:13:8.85E-06, spindle organization:3:9.57E-05,
BM_CD34	FOXJ2:MYOGNF1		DNA replication:13:4.95E-08, cell cycle:18:6.72E-07, phosphoinositide-mediated signaling:6:3.34E-06, cell division:12:5.31E-06, mitosis:10:2.11E-05,
BM_CD34	FOXJ2:PAX4		DNA replication:18:3.83E-11, phosphoinositide-mediated signaling:8:6.21E-08, cell cycle:20:1.26E-06, DNA repair:12:7.67E-06, cell division:13:1.14E-05,
BM_CD34	GEN_INI3_B:COUP_DR1		DNA replication:7:3.37E-06,
BM_CD34	GEN_INI3_B:NFY		cell cycle:15:3.36E-11, DNA replication:11:4.27E-11, cell division:10:1.01E-08, mitosis:8:3.07E-07, phosphoinositide-mediated signaling:4:1.12E-05,
BM_CD34	GEN_INI3_B:PPARA		DNA replication:12:2.67E-08,
BM_CD34	GEN_INI3_B:SMAD3
BM_CD34	HAND1E47:NFAT
BM_CD34	HMGIY:OCT
BM_CD34	HNF3:NKX25		phosphoinositide-mediated signaling:5:1.05E-05,
BM_CD34	HNF3:OCT1
BM_CD34	HOXA4:OCT1_07
BM_CD34	HOXA4:RUSH1A		DNA replication:19:2.24E-11, cell cycle:24:2.26E-08, DNA replication initiation:6:9.57E-07, phosphoinositide-mediated signaling:7:1.70E-06, DNA repair:13:3.80E-06,
BM_CD34	KROX:MINI19_B		phosphoinositide-mediated signaling:4:5.43E-07,
BM_CD34	KROX:NF1		regulation of phosphorylation:3:1.44E-05,
BM_CD34	LMO2COM:MYOGNF1
BM_CD34	LRF:NF1
BM_CD34	MAF:OCT1
BM_CD34	MAF:PAX2		phosphoinositide-mediated signaling:4:1.28E-05, spindle organization:3:1.59E-05,
BM_CD34	MINI19_B:LRF
BM_CD34	MINI19_B:NF1		DNA replication:7:4.75E-07, cell cycle:9:2.19E-06, DNA replication initiation:3:2.67E-05,
BM_CD34	MINI19_B:PAX6		DNA replication:6:3.41E-06, DNA unwinding during replication:3:1.48E-05, base-excision repair, DNA ligation:2:7.17E-05, phosphoinositide-mediated signaling:3:9.59E-05,
BM_CD34	MINI19_B:SP1
BM_CD34	MINI19_B:XVENT1	YES	DNA replication:12:5.91E-09, phosphoinositide-mediated signaling:5:8.28E-06, DNA replication initiation:4:1.74E-05, DNA repair:8:5.78E-05,
BM_CD34	MRF2:OCT4		phosphoinositide-mediated signaling:6:1.01E-07, spindle organization:4:1.10E-06, cell division:8:4.68E-05, RNA splicing:8:9.66E-05,
BM_CD34	MYOGNF1:DR4		DNA replication:15:7.80E-09, cell cycle:18:7.98E-06, phosphoinositide-mediated signaling:6:9.01E-06, cell division:12:3.02E-05, mitosis:10:9.09E-05,
BM_CD34	MYOGNF1:GRE_C		DNA replication:16:6.23E-10, cell cycle:20:2.99E-07, cell division:13:4.30E-06, phosphoinositide-mediated signaling:6:7.41E-06, spindle organization:4:2.02E-05,
BM_CD34	MYOGNF1:P300		DNA replication:21:2.39E-12, cell cycle:26:1.01E-08, phosphoinositide-mediated signaling:8:2.72E-07, cell division:16:1.07E-06, DNA replication initiation:6:1.73E-06,
BM_CD34	MYOGNF1:SP1		DNA replication:11:2.37E-07, cell cycle:15:2.60E-06, DNA replication initiation:4:2.94E-05,
BM_CD34	MYOGNF1:STAT		cell cycle:23:2.06E-09, DNA replication:15:3.72E-09, cell division:15:1.06E-07, DNA replication initiation:6:2.95E-07, mitosis:12:1.81E-06,
BM_CD34	MYOGNF1:XVENT1		DNA replication:21:2.23E-12, cell cycle:26:9.34E-09, phosphoinositide-mediated signaling:8:2.64E-07, cell division:16:1.02E-06, DNA replication initiation:6:1.69E-06,
BM_CD34	NF1:DR4		cell cycle:13:1.47E-06,
BM_CD34	NF1:NFY		DNA replication:7:1.24E-08, cell cycle:8:3.58E-07, cell division:6:1.72E-06, DNA replication initiation:3:5.87E-06, phosphoinositide-mediated signaling:3:3.25E-05,
BM_CD34	NF1:SP1		DNA replication:9:7.56E-08, cell cycle:11:2.57E-06, regulation of phosphorylation:3:5.07E-05,
BM_CD34	NF1:ZIC3		cell cycle:22:4.92E-10, cell division:15:1.26E-08, DNA replication:12:2.37E-07, mitosis:11:2.31E-06, phosphoinositide-mediated signaling:6:2.64E-06,
BM_CD34	NFAT:PAX5
BM_CD34	NFAT:TBP
BM_CD34	NFY:PAX2		DNA replication:9:3.51E-09, cell division:9:3.31E-08, cell cycle:11:7.19E-08, DNA replication initiation:4:6.42E-07, mitosis:7:1.39E-06,
BM_CD34	NFY:SREBP1		DNA replication:6:4.66E-07, cell cycle:7:6.71E-06, mitosis:5:1.30E-05, DNA repair:5:1.51E-05, cell division:5:3.93E-05,
BM_CD34	NFY:ZIC3		cell cycle:14:1.95E-10, cell division:11:3.72E-10, mitosis:8:2.06E-07, phosphoinositide-mediated signaling:5:2.35E-07, DNA replication:7:2.39E-06,
BM_CD34	NKX25:SP3		DNA replication:19:1.45E-11, cell cycle:23:5.90E-08, DNA repair:13:2.88E-06, DNA replication initiation:5:1.48E-05, cell division:13:2.29E-05,
BM_CD34	OCT:PAX4	YES
BM_CD34	OCT:PLZF
BM_CD34	OCT:YY1
BM_CD34	OCT1:PAX2
BM_CD34	OCT1:SP1
BM_CD34	OCT1:XVENT1
BM_CD34	OCT4:PAX4
BM_CD34	OSF2:SRY
BM_CD34	P300:P300		DNA replication:19:7.25E-11, phosphoinositide-mediated signaling:8:2.10E-07, cell cycle:23:3.18E-07, DNA replication initiation:6:1.42E-06, cell division:14:1.44E-05,
BM_CD34	PAX:WT1
BM_CD34	PAX2:PAX5	YES	DNA replication:21:2.39E-12, cell cycle:26:1.01E-08, phosphoinositide-mediated signaling:8:2.72E-07, cell division:16:1.07E-06, DNA replication initiation:6:1.73E-06,
BM_CD34	PAX3:WT1		DNA replication:8:1.21E-06, DNA replication initiation:4:2.81E-06,
BM_CD34	PAX4:SRY		DNA repair:7:4.91E-05,
BM_CD34	PAX4:YY1
BM_CD34	PAX4:ZIC3		DNA replication:18:2.42E-11, phosphoinositide-mediated signaling:7:7.70E-07, DNA replication initiation:5:9.43E-06, cell cycle:18:1.18E-05, DNA repair:11:3.05E-05,
BM_CD34	PAX6:SOX10
BM_CD34	PLZF:YY1		DNA replication:8:2.62E-06,
BM_CD34	POU3F2:CETS1P54		DNA replication:8:1.21E-06,
BM_CD34	POU3F2:CP2		DNA replication:16:1.11E-10, phosphoinositide-mediated signaling:7:2.31E-07, DNA repair:12:9.01E-07, cell division:12:6.69E-06, spindle organization:4:1.28E-05,
BM_CD34	POU3F2:EBOX
BM_CD34	POU3F2:MYOGNF1		DNA replication:15:2.26E-09, DNA repair:11:1.01E-05, cell cycle:16:3.34E-05, phosphoinositide-mediated signaling:5:7.32E-05,
BM_CD34	POU3F2:PAX4		DNA replication:18:9.21E-11, phosphoinositide-mediated signaling:8:9.33E-08, cell cycle:21:7.58E-07, DNA repair:13:2.50E-06, cell division:13:2.00E-05,
BM_CD34	POU3F2:VDR
BM_CD34	PPARA:SREBP
BM_CD34	RUSH1A:YY1		DNA replication:10:1.93E-07,
BM_CD34	SMAD3:SRY
BM_CD34	SP3:SP3
BM_CD34	SRY:WT1		phosphoinositide-mediated signaling:5:9.14E-07, spindle organization:3:2.80E-05,
BM_CD34	TAL1BETAE47:CETS1P54	YES	DNA replication:13:1.83E-08, phosphoinositide-mediated signaling:6:2.06E-06, cell cycle:14:6.89E-05,
BM_CD34	TAL1BETAE47:ETF
BM_CD34	TAL1BETAE47:GRE_C		DNA replication:9:5.94E-06, phosphoinositide-mediated signaling:5:9.34E-06, DNA repair:8:6.89E-05,
BM_CD34	TAL1BETAE47:PPARA		DNA replication:6:6.04E-06,
BM_CD34	TAL1BETAE47:SP3
BM_CD34	TBP:ZIC3	YES	DNA replication:13:2.28E-08, phosphoinositide-mediated signaling:5:3.63E-05, DNA unwinding during replication:4:4.67E-05, DNA repair:9:9.06E-05,
BM_CD34	TCF11:NFY		cell cycle:10:6.57E-09, DNA replication:7:4.27E-08, DNA repair:6:1.51E-06, cell division:6:4.78E-06, DNA replication initiation:3:9.73E-06,
BM_CD34	TCF11:TBP		DNA replication:10:8.94E-07,
BM_CD34	TTF1:HNF4ALPHA		DNA replication:12:1.30E-07, phosphoinositide-mediated signaling:6:1.91E-06, cell cycle:15:1.50E-05, DNA replication initiation:4:5.13E-05, cell division:10:6.29E-05,
BM_CD34	VDR:RFX		phosphoinositide-mediated signaling:7:1.12E-07, cell cycle:18:1.92E-07, cell division:13:3.51E-07, DNA replication:10:7.73E-06, spindle organization:4:8.42E-06,
BM_CD34	VDR:TBP	YES	DNA replication:7:2.42E-05,
BM_CD71_early_erythroid	AIRE:P300		cell cycle:13:1.03E-06, heme biosynthetic process:4:3.58E-06, cell division:8:4.68E-05,
BM_CD71_early_erythroid	AP1:HOXA4		cell cycle:12:4.72E-07,
BM_CD71_early_erythroid	AP1:PAX4		cell cycle:11:1.30E-05,
BM_CD71_early_erythroid	AP1:SRY
BM_CD71_early_erythroid	AP1:TAL1BETAE47	YES
BM_CD71_early_erythroid	AP1:TBP
BM_CD71_early_erythroid	AP2:GEN_INI3_B		cell cycle:28:5.59E-14, cell division:15:4.00E-08, DNA replication:13:8.40E-08, phosphoinositide-mediated signaling:6:4.32E-06,
BM_CD71_early_erythroid	AP2:HMGIY	YES
BM_CD71_early_erythroid	AP2:MAF	YES
BM_CD71_early_erythroid	AP2:NFY		cell cycle:9:1.45E-08, cell division:5:2.74E-05,
BM_CD71_early_erythroid	AP2:TST1		cell cycle:13:1.55E-07,
BM_CD71_early_erythroid	AP2ALPHA:DR4		cell cycle:23:1.73E-12, cell division:13:6.76E-08,
BM_CD71_early_erythroid	AP2ALPHA:KROX		cell cycle:13:6.04E-08,
BM_CD71_early_erythroid	AP2ALPHA:TAXCREB		cell cycle:9:1.60E-05,
BM_CD71_early_erythroid	AR:PAX8	YES
BM_CD71_early_erythroid	AREB6:CDXA
BM_CD71_early_erythroid	AREB6:HMGIY
BM_CD71_early_erythroid	AREB6:SREBP1
BM_CD71_early_erythroid	BRCA:KROX		cell cycle:7:1.68E-05,
BM_CD71_early_erythroid	BRCA:OCT4		cell cycle:22:7.72E-11, cell division:16:4.21E-10, mitosis:12:1.19E-07, heme biosynthetic process:4:2.22E-05,
BM_CD71_early_erythroid	BRCA:SP1
BM_CD71_early_erythroid	CACD:NF1		cell cycle:25:5.01E-13, DNA replication:13:1.46E-08, cell division:14:4.06E-08, oxygen transport:5:2.14E-06, mitosis:9:5.37E-05,
BM_CD71_early_erythroid	CACD:NFY		cell cycle:8:3.73E-05,
BM_CD71_early_erythroid	CACD:NKX25		cell cycle:36:7.32E-16, cell division:23:4.09E-12, DNA replication:16:2.76E-08, mitosis:15:2.44E-07, heme biosynthetic process:6:5.89E-07,
BM_CD71_early_erythroid	CACD:TAXCREB	YES
BM_CD71_early_erythroid	CART1:MAF		cell division:6:1.12E-05, cell cycle:7:4.43E-05,
BM_CD71_early_erythroid	CART1:OCT		cell division:7:2.33E-06, mitosis:6:8.30E-06, cell cycle:8:1.68E-05,
BM_CD71_early_erythroid	CART1:YY1		phosphoinositide-mediated signaling:5:1.89E-06, cell cycle:12:2.72E-06, oxygen transport:4:5.31E-06,
BM_CD71_early_erythroid	CDXA:TEL2		cell cycle:12:8.41E-07, cell division:8:1.22E-05,
BM_CD71_early_erythroid	CEBP:DBP		cell cycle:8:1.68E-05, cell division:6:3.06E-05,
BM_CD71_early_erythroid	CEBP:PAX4		cell cycle:26:2.30E-13, cell division:16:1.42E-09, DNA replication:14:3.11E-09, heme biosynthetic process:6:4.00E-08, mitosis:12:2.91E-07,
BM_CD71_early_erythroid	CEBP:TEL2		cell cycle:16:9.44E-10, cell division:10:3.60E-07, phosphoinositide-mediated signaling:4:4.77E-05,
BM_CD71_early_erythroid	CEBPA:TST1		cell cycle:17:8.86E-09, mitosis:10:5.99E-07, cell division:10:4.57E-06, DNA replication:8:3.10E-05, chromosome segregation:4:6.36E-05,
BM_CD71_early_erythroid	CEBPA:YY1		DNA replication:7:9.80E-07, chromosome segregation:4:2.46E-06,
BM_CD71_early_erythroid	CEBPGAMMA:MRF2		cell cycle:16:1.12E-09, cell division:9:3.61E-06,
BM_CD71_early_erythroid	CEBPGAMMA:PLZF		cell cycle:22:9.40E-12, cell division:16:8.79E-11, mitosis:11:3.23E-07, phosphoinositide-mediated signaling:5:1.58E-05, mitotic chromosome condensation:4:4.37E-05,
BM_CD71_early_erythroid	CETS1P54:CMAF		cell cycle:15:6.04E-08, DNA replication:9:1.35E-06, cell division:9:1.11E-05,
BM_CD71_early_erythroid	CETS1P54:LRF
BM_CD71_early_erythroid	CETS1P54:RFX		cell cycle:29:1.21E-17, cell division:18:2.02E-12, mitosis:14:7.78E-10, DNA replication:10:3.02E-06, phosphoinositide-mediated signaling:5:2.01E-05,
BM_CD71_early_erythroid	CETS1P54:SREBP1	YES	cell cycle:14:1.88E-06, cell division:10:4.57E-06,
BM_CD71_early_erythroid	CETS1P54:VDR		cell cycle:31:1.75E-15, cell division:19:5.78E-11, mitosis:13:3.18E-07, heme biosynthetic process:4:6.21E-05, phosphoinositide-mediated signaling:5:9.10E-05,
BM_CD71_early_erythroid	CHOP:AR		DNA replication:6:1.81E-05, oxygen transport:3:4.09E-05,
BM_CD71_early_erythroid	CHOP:OCT4		cell cycle:34:2.29E-16, cell division:21:9.85E-12, DNA replication:15:2.24E-08, mitosis:14:2.14E-07, heme biosynthetic process:6:2.42E-07,
BM_CD71_early_erythroid	CHOP:STAT1
BM_CD71_early_erythroid	CMAF:COUP_DR1
BM_CD71_early_erythroid	CP2:CP2		cell cycle:25:1.42E-10, DNA replication:12:1.79E-06, cell division:13:4.79E-06, heme biosynthetic process:4:6.70E-05, phosphoinositide-mediated signaling:5:1.00E-04,
BM_CD71_early_erythroid	CP2:MAZ
BM_CD71_early_erythroid	CP2:TAXCREB
BM_CD71_early_erythroid	DBP:STAT		cell division:8:1.53E-07, cell cycle:8:1.68E-05,
BM_CD71_early_erythroid	DR3:PAX		heme biosynthetic process:4:8.73E-06, cell cycle:13:1.29E-05, DNA replication:8:3.72E-05,
BM_CD71_early_erythroid	DR3:WT1		heme biosynthetic process:5:1.89E-07, cell cycle:14:1.37E-06,
BM_CD71_early_erythroid	DR4:SPZ1		cell cycle:16:3.45E-07, DNA replication:9:1.12E-05,
BM_CD71_early_erythroid	DR4:ZIC3		cell cycle:29:9.17E-13, cell division:17:1.26E-08, DNA replication:13:6.66E-07, oxygen transport:5:1.05E-05, heme biosynthetic process:4:8.99E-05,
BM_CD71_early_erythroid	E2A:PAX4		cell cycle:12:1.27E-06, heme biosynthetic process:4:1.99E-06, cell division:8:1.61E-05,
BM_CD71_early_erythroid	E2A:SRY
BM_CD71_early_erythroid	E2A:ZIC3
BM_CD71_early_erythroid	EBOX:CMAF
BM_CD71_early_erythroid	EBOX:MYOGNF1		cell cycle:13:2.07E-06,
BM_CD71_early_erythroid	EBOX:NF1
BM_CD71_early_erythroid	EBOX:SPZ1
BM_CD71_early_erythroid	EBOX:SRY
BM_CD71_early_erythroid	EGR1:PAX5		cell cycle:10:4.87E-07,
BM_CD71_early_erythroid	ETF:ETF		cell cycle:8:1.18E-05,
BM_CD71_early_erythroid	ETF:TST1		cell cycle:7:8.56E-06,
BM_CD71_early_erythroid	ETF:TTF1		cell cycle:15:4.61E-08, DNA replication:8:1.05E-05,
BM_CD71_early_erythroid	ETS:GEN_INI3_B		cell cycle:35:1.44E-17, cell division:21:5.87E-12, DNA replication:14:1.05E-07, phosphoinositide-mediated signaling:7:8.98E-07, mitosis:13:9.44E-07,
BM_CD71_early_erythroid	ETS:LRF
BM_CD71_early_erythroid	ETS:NFY	YES	mitosis:7:3.36E-09, cell division:7:1.64E-08, cell cycle:8:6.34E-08,
BM_CD71_early_erythroid	FAC1:GATA4		cell cycle:18:1.76E-10, cell division:10:1.56E-06, heme biosynthetic process:4:4.94E-06, DNA replication:8:1.31E-05, phosphoinositide-mediated signaling:4:8.78E-05,
BM_CD71_early_erythroid	FAC1:SOX10
BM_CD71_early_erythroid	FAC1:XVENT1		cell cycle:27:2.54E-12, cell division:17:2.75E-09, heme biosynthetic process:6:1.14E-07, mitosis:13:3.00E-07, phosphoinositide-mediated signaling:5:8.89E-05,
BM_CD71_early_erythroid	FOX:PAX2
BM_CD71_early_erythroid	FOXJ2:IPF1		cell cycle:11:3.73E-08, cell division:7:4.20E-06, mitotic spindle elongation:2:6.48E-05,
BM_CD71_early_erythroid	FOXJ2:WT1		cell cycle:7:5.21E-06, phosphoinositide-mediated signaling:3:3.25E-05,
BM_CD71_early_erythroid	GATA4:PAX4		cell cycle:26:3.18E-10, DNA replication:15:2.52E-08, heme biosynthetic process:6:2.55E-07, cell division:15:6.61E-07, phosphoinositide-mediated signaling:6:1.48E-05,
BM_CD71_early_erythroid	GATA4:PAX6		cell cycle:14:7.04E-07, heme biosynthetic process:4:5.74E-06,
BM_CD71_early_erythroid	GEN_INI3_B:GEN_INI3_B		cell cycle:39:4.86E-18, cell division:24:7.61E-13, DNA replication:16:3.24E-08, mitosis:16:4.95E-08, heme biosynthetic process:6:6.29E-07,
BM_CD71_early_erythroid	GEN_INI3_B:MAF		cell division:16:6.68E-12, cell cycle:20:2.00E-11, mitosis:10:5.53E-07, spindle organization:3:9.57E-05,
BM_CD71_early_erythroid	GEN_INI3_B:NFY		cell cycle:19:1.77E-16, cell division:15:1.49E-15, mitosis:12:1.19E-12, DNA replication:7:2.12E-06, phosphoinositide-mediated signaling:4:8.56E-06,
BM_CD71_early_erythroid	GEN_INI3_B:STAT		cell cycle:36:3.25E-17, cell division:22:4.07E-12, mitosis:16:1.11E-08, DNA replication:15:4.71E-08, oxygen transport:5:1.57E-05,
BM_CD71_early_erythroid	GFI1:GEN_INI3_B
BM_CD71_early_erythroid	HAND1E47:CETS1P54		cell cycle:31:8.38E-16, cell division:19:3.70E-11, DNA replication:13:1.66E-07, mitosis:13:2.37E-07, phosphoinositide-mediated signaling:7:3.98E-07,
BM_CD71_early_erythroid	HAND1E47:COUP_DR1		DNA replication:6:2.50E-05,
BM_CD71_early_erythroid	HAND1E47:GEN_INI3_B		cell cycle:39:1.07E-17, cell division:24:1.23E-12, DNA replication:16:4.41E-08, mitosis:16:6.74E-08, heme biosynthetic process:6:7.16E-07,
BM_CD71_early_erythroid	HMGIY:ZF5_B		cell cycle:31:9.24E-15, cell division:19:1.59E-10, DNA replication:16:1.27E-09, mitosis:14:9.74E-08, heme biosynthetic process:6:1.66E-07,
BM_CD71_early_erythroid	HNF3B:HNF3B
BM_CD71_early_erythroid	HNF3B:P300	YES	cell cycle:18:1.73E-09, cell division:13:1.03E-08, phosphoinositide-mediated signaling:6:3.63E-07, mitosis:9:5.85E-06, oxygen transport:4:1.69E-05,
BM_CD71_early_erythroid	HNF3B:PAX4		cell cycle:19:8.49E-12, cell division:12:1.11E-08, mitosis:9:1.25E-06,
BM_CD71_early_erythroid	HNF4ALPHA:STAT		DNA replication:7:5.18E-06,
BM_CD71_early_erythroid	HOXA4:NFY	YES	cell cycle:18:3.18E-15, cell division:14:3.63E-14, mitosis:11:2.75E-11, DNA replication:8:1.40E-07, phosphoinositide-mediated signaling:4:8.56E-06,
BM_CD71_early_erythroid	HOXA4:RUSH1A		cell cycle:35:2.72E-16, cell division:20:2.22E-10, DNA replication:16:8.07E-09, heme biosynthetic process:6:3.53E-07, phosphoinositide-mediated signaling:7:1.65E-06,
BM_CD71_early_erythroid	KROX:NF1
BM_CD71_early_erythroid	KROX:P300		cell cycle:18:2.08E-10, cell division:10:1.70E-06, phosphoinositide-mediated signaling:5:4.30E-06, spindle organization:3:7.11E-05,
BM_CD71_early_erythroid	KROX:PPARA
BM_CD71_early_erythroid	LEF1:PAX2
BM_CD71_early_erythroid	LEF1:PAX4
BM_CD71_early_erythroid	LRF:DR3
BM_CD71_early_erythroid	MAF:DR3		cell division:7:1.18E-05,
BM_CD71_early_erythroid	MAZ:TTF1
BM_CD71_early_erythroid	MINI19_B:DR4		cell cycle:12:1.11E-06, cell division:9:1.64E-06,
BM_CD71_early_erythroid	MINI19_B:LRF
BM_CD71_early_erythroid	MINI19_B:NF1		cell cycle:10:2.13E-07,
BM_CD71_early_erythroid	MINI19_B:NKX25		cell cycle:22:2.13E-10, DNA replication:11:1.12E-06, phosphoinositide-mediated signaling:6:2.06E-06, cell division:12:2.23E-06,
BM_CD71_early_erythroid	MINI19_B:VDR		cell cycle:15:2.37E-09, cell division:9:1.64E-06,
BM_CD71_early_erythroid	MINI19_B:WT1		cell cycle:11:1.33E-07,
BM_CD71_early_erythroid	MRF2:HMGIY		cell cycle:18:1.49E-10, cell division:11:1.66E-07,
BM_CD71_early_erythroid	MRF2:PAX	YES
BM_CD71_early_erythroid	MYB:NFAT		heme biosynthetic process:3:5.14E-06,
BM_CD71_early_erythroid	MYOGNF1:PAX		DNA replication:13:1.35E-08, cell cycle:17:6.40E-07, cell division:12:1.71E-06, phosphoinositide-mediated signaling:5:2.94E-05,
BM_CD71_early_erythroid	MYOGNF1:SP1		cell cycle:25:2.74E-13, cell division:15:3.81E-09, mitosis:9:4.39E-05,
BM_CD71_early_erythroid	MYOGNF1:SP3		cell cycle:31:2.68E-15, cell division:17:3.73E-09, heme biosynthetic process:6:1.28E-07, DNA replication:13:2.65E-07, mitosis:11:1.35E-05,
BM_CD71_early_erythroid	NCX:OCT1
BM_CD71_early_erythroid	NCX:TBP		cell division:18:9.76E-11, cell cycle:23:4.26E-10, mitosis:12:7.82E-07, oxygen transport:5:4.29E-06, DNA replication:10:2.26E-05,
BM_CD71_early_erythroid	NF1:NF1		cell division:10:3.91E-11, cell cycle:11:1.05E-09, mitosis:8:4.03E-09, oxygen transport:3:1.27E-05,
BM_CD71_early_erythroid	NF1:NFY		cell cycle:11:1.10E-10, cell division:8:4.98E-09, DNA replication:6:5.77E-07, mitosis:6:6.96E-07, phosphoinositide-mediated signaling:3:4.01E-05,
BM_CD71_early_erythroid	NF1:SP1		cell cycle:13:3.06E-08, cell division:8:5.48E-06,
BM_CD71_early_erythroid	NF1:WT1	YES	cell cycle:12:4.06E-07,
BM_CD71_early_erythroid	NF1:ZIC3		cell cycle:30:3.74E-16, cell division:19:6.61E-12, mitosis:12:5.47E-07, oxygen transport:5:3.64E-06, heme biosynthetic process:4:3.85E-05,
BM_CD71_early_erythroid	NFAT:PAX2
BM_CD71_early_erythroid	NFAT:PAX5
BM_CD71_early_erythroid	NFY:PAX4		cell cycle:20:5.06E-15, cell division:16:8.17E-15, mitosis:13:2.39E-12, DNA replication:9:1.08E-07, phosphoinositide-mediated signaling:5:9.14E-07,
BM_CD71_early_erythroid	NFY:TTF1		cell cycle:12:1.42E-09, cell division:9:1.07E-08, mitosis:8:3.15E-08, DNA replication:6:7.88E-06, DNA repair:6:1.13E-05,
BM_CD71_early_erythroid	NFY:VDR	YES	cell cycle:10:1.05E-09, cell division:8:2.71E-09, mitosis:7:1.55E-08, DNA replication:5:9.25E-06,
BM_CD71_early_erythroid	NFY:WT1		cell cycle:8:6.44E-07, phosphoinositide-mediated signaling:3:4.01E-05, cell division:5:4.67E-05,
BM_CD71_early_erythroid	NFY:ZIC3		cell cycle:18:3.33E-16, cell division:12:4.00E-12, mitosis:9:3.86E-09, phosphoinositide-mediated signaling:5:1.22E-07, DNA replication:7:9.80E-07,
BM_CD71_early_erythroid	OCT:PLZF
BM_CD71_early_erythroid	OCT1:PLZF		cell cycle:19:5.82E-10, cell division:14:2.11E-09, mitosis:11:1.27E-07, chromosome segregation:4:8.22E-05,
BM_CD71_early_erythroid	OCT1_07:OCT4
BM_CD71_early_erythroid	OSF2:SPZ1
BM_CD71_early_erythroid	PAX:STAT		spindle organization:3:4.48E-05, phosphoinositide-mediated signaling:4:4.98E-05, cell cycle:10:9.64E-05,
BM_CD71_early_erythroid	PAX:ZIC3		cell cycle:19:4.64E-08, DNA replication:11:1.26E-06, cell division:12:2.53E-06, phosphoinositide-mediated signaling:5:3.53E-05,
BM_CD71_early_erythroid	PAX3:SP1		cell cycle:14:8.49E-09, cell division:9:9.51E-07,
BM_CD71_early_erythroid	PAX3:WT1		cell cycle:12:4.06E-07,
BM_CD71_early_erythroid	PAX4:TGIF
BM_CD71_early_erythroid	PAX4:YY1		heme biosynthetic process:6:9.18E-09, cell cycle:17:3.95E-08, DNA replication:10:1.11E-06, cell division:11:1.62E-06, phosphoinositide-mediated signaling:5:1.18E-05,
BM_CD71_early_erythroid	PAX5:SP3		cell cycle:30:8.49E-14, cell division:17:8.89E-09, heme biosynthetic process:6:1.80E-07, DNA replication:13:5.13E-07, mitosis:11:2.30E-05,
BM_CD71_early_erythroid	PAX6:WT1	YES	phosphoinositide-mediated signaling:4:1.12E-05,
BM_CD71_early_erythroid	PAX8:STAT		cell cycle:33:1.29E-15, cell division:22:1.21E-12, mitosis:15:3.18E-08, DNA replication:13:8.59E-07, oxygen transport:5:1.18E-05,
BM_CD71_early_erythroid	PLZF:SP3		cell cycle:11:2.82E-07, cell division:7:1.48E-05,
BM_CD71_early_erythroid	PLZF:SREBP1
BM_CD71_early_erythroid	PLZF:YY1
BM_CD71_early_erythroid	POU3F2:CMAF		cell cycle:18:2.70E-08, cell division:13:8.01E-08, heme biosynthetic process:5:5.44E-07, DNA replication:10:2.50E-06, phosphoinositide-mediated signaling:5:1.81E-05,
BM_CD71_early_erythroid	POU3F2:MYOGNF1		cell cycle:27:4.10E-12, cell division:17:3.73E-09, heme biosynthetic process:6:1.28E-07, DNA replication:13:2.65E-07, mitosis:13:3.78E-07,
BM_CD71_early_erythroid	POU3F2:OCT1		cell cycle:24:1.18E-11, cell division:15:1.16E-08, heme biosynthetic process:5:1.22E-06, mitosis:11:2.18E-06, DNA replication:10:1.07E-05,
BM_CD71_early_erythroid	PPARA:SP3		cell cycle:22:1.47E-10, cell division:13:2.82E-07, DNA replication:11:9.28E-07, heme biosynthetic process:4:2.52E-05, mitosis:9:5.37E-05,
BM_CD71_early_erythroid	PPARA:STAT1
BM_CD71_early_erythroid	PPARA:WT1		cell cycle:19:4.38E-10, cell division:11:1.01E-06,
BM_CD71_early_erythroid	SREBP:SRY
BM_CD71_early_erythroid	SREBP1:SRY		cell cycle:26:2.33E-11, cell division:15:1.48E-07, heme biosynthetic process:5:3.10E-06, mitosis:11:1.35E-05, DNA replication:10:5.48E-05,
BM_CD71_early_erythroid	SREBP1:TBP		oxygen transport:3:1.27E-05,
BM_CD71_early_erythroid	SREBP1:ZIC3		cell cycle:13:1.29E-05,
BM_CD71_early_erythroid	SRY:ZIC3		cell cycle:35:5.92E-16, cell division:22:7.85E-12, mitosis:15:1.09E-07, heme biosynthetic process:6:4.08E-07, DNA replication:14:4.34E-07,
BM_CD71_early_erythroid	TAL1BETAE47:GRE_C		cell cycle:18:1.13E-09, heme biosynthetic process:5:2.06E-07, cell division:11:5.60E-07, DNA replication:9:3.66E-06,
BM_CD71_early_erythroid	TAL1BETAE47:NF1		cell cycle:13:1.14E-07,
BM_CD71_early_erythroid	TAL1BETAE47:PPARA		cell cycle:20:7.53E-10, mitosis:10:3.31E-06, cell division:11:3.89E-06,
BM_CD71_early_erythroid	TAL1BETAE47:SREBP		cell cycle:9:3.81E-06,
BM_CD71_early_erythroid	TAL1BETAE47:YY1		heme biosynthetic process:4:1.72E-06,
BM_CD71_early_erythroid	TBP:YY1		DNA replication:8:4.83E-06, oxygen transport:4:5.80E-06,
BM_CD71_early_erythroid	TCF11:NFY	YES	cell cycle:9:2.09E-08, cell division:7:7.45E-08, DNA replication:6:3.73E-07, mitosis:5:1.08E-05, phosphoinositide-mediated signaling:3:3.25E-05,
BM_CD71_early_erythroid	TCF4:PAX2	YES
BM_CD71_early_erythroid	VDR:PAX8	YES	cell cycle:32:7.12E-15, cell division:18:2.66E-09, heme biosynthetic process:5:5.03E-06,
BM_CD71_early_erythroid	VDR:TAXCREB
BM_CD71_early_erythroid	VMYB:NFY		cell cycle:10:4.45E-10, cell division:7:4.24E-08, DNA replication:5:6.30E-06, mitosis:5:7.37E-06, phosphoinositide-mediated signaling:3:2.59E-05,
BM_CD71_early_erythroid	XVENT1:YY1		cell cycle:26:5.03E-12, cell division:18:1.82E-10, heme biosynthetic process:6:8.67E-08, phosphoinositide-mediated signaling:7:3.34E-07, DNA replication:12:8.41E-07,
bone_marrow	AIRE:NF1
bone_marrow	AIRE:SREBP1
bone_marrow	AP1:SRY
bone_marrow	AP1:TAL1BETAE47
bone_marrow	AP2:CEBPGAMMA
bone_marrow	AP2:FAC1
bone_marrow	AP2:OCT4
bone_marrow	AP2:P300
bone_marrow	AP2:PPARA
bone_marrow	AP2:STAT
bone_marrow	AP2:TAXCREB
bone_marrow	AP2:TTF1
bone_marrow	AP2:WT1
bone_marrow	AP2ALPHA:CEBPGAMMA
bone_marrow	AP2ALPHA:CETS1P54		cellular defense response:5:2.34E-05,
bone_marrow	AP2ALPHA:CP2		superoxide release:4:2.17E-05, cellular defense response:6:3.79E-05,
bone_marrow	AP2ALPHA:ETS
bone_marrow	AP2ALPHA:KROX
bone_marrow	AP2ALPHA:SREBP1
bone_marrow	AP2ALPHA:TCF11	YES
bone_marrow	AP2ALPHA:TEL2
bone_marrow	AR:GRE_C		RNA catabolic process:3:5.14E-06,
bone_marrow	BRCA:MAF
bone_marrow	CACD:CETS1P54		neutrophil chemotaxis:4:1.70E-05, integrin-mediated signaling pathway:6:1.93E-05,
bone_marrow	CACD:NKX25		chemotaxis:11:5.41E-06, immune response:21:1.12E-05, inflammatory response:13:4.79E-05, RNA catabolic process:4:9.97E-05, superoxide release:4:1.27E-04,
bone_marrow	CACD:PAX
bone_marrow	CACD:PAX4		chemotaxis:11:5.64E-06, immune response:21:1.19E-05, inflammatory response:13:5.01E-05, RNA catabolic process:4:1.01E-04,
bone_marrow	CACD:SREBP
bone_marrow	CACD:SREBP1
bone_marrow	CACD:TTF1		immune response:21:9.08E-06, chemotaxis:10:2.79E-05,
bone_marrow	CART1:NFAT
bone_marrow	CART1:PAX4		immune response:20:1.47E-06, inflammatory response:12:2.50E-05, neutrophil chemotaxis:4:7.01E-05,
bone_marrow	CART1:PPARA
bone_marrow	CDXA:OCT1
bone_marrow	CDXA:RUSH1A		immune response:19:2.60E-07, RNA catabolic process:4:2.00E-05, oxygen transport:4:3.97E-05,
bone_marrow	CEBP:CEBPA		defense response to bacterium:6:8.38E-06,
bone_marrow	CEBP:CEBPGAMMA		RNA catabolic process:4:1.13E-05, chemotaxis:8:1.68E-05,
bone_marrow	CEBPGAMMA:GATA4		immune response:15:8.15E-06,
bone_marrow	CETS1P54:HNF3
bone_marrow	CETS1P54:HNF3B
bone_marrow	CETS1P54:LRF
bone_marrow	CETS1P54:RUSH1A		inflammatory response:10:2.26E-05,
bone_marrow	CETS1P54:VDR
bone_marrow	CHOP:ETF
bone_marrow	CHOP:OCT1
bone_marrow	CHOP:PAX	YES	immune response:15:1.46E-05, chemotaxis:8:1.78E-05,
bone_marrow	CMAF:NF1		neutrophil chemotaxis:4:5.54E-06, chemotaxis:7:1.89E-05,
bone_marrow	CMAF:PAX4	YES	immune response:24:3.38E-07, chemotaxis:12:9.90E-07, inflammatory response:13:5.49E-05, defense response to bacterium:8:8.32E-05, RNA catabolic process:4:1.05E-04,
bone_marrow	CMAF:SP3		chemotaxis:12:6.90E-10, immune response:16:1.01E-06,
bone_marrow	CMAF:TTF1		immune response:23:2.19E-07, chemotaxis:10:1.53E-05, defense response to bacterium:8:4.23E-05, RNA catabolic process:4:7.23E-05, superoxide release:4:9.20E-05,
bone_marrow	CP2:CMAF		chemotaxis:9:1.90E-05, immune response:17:2.87E-05, RNA catabolic process:4:3.36E-05, oxygen transport:4:6.66E-05,
bone_marrow	CP2:HIC1
bone_marrow	CP2:SREBP
bone_marrow	CRX:SPZ1
bone_marrow	DR3:SP3		superoxide release:4:1.94E-05,
bone_marrow	DR3:STAT1	YES
bone_marrow	DR3:WT1
bone_marrow	DR3:ZIC3		chemotaxis:10:1.29E-05, immune response:19:2.66E-05, RNA catabolic process:4:6.70E-05, superoxide release:4:8.53E-05, neutrophil chemotaxis:4:1.07E-04,
bone_marrow	DR4:SPZ1
bone_marrow	DR4:SREBP1	YES
bone_marrow	E2A:PAX4
bone_marrow	E2A:PPARA		chemotaxis:6:1.63E-06, inflammatory response:6:3.95E-05,
bone_marrow	EBOX:PAX2		neutrophil chemotaxis:4:4.87E-06, chemotaxis:7:1.53E-05,
bone_marrow	EFC:TBP
bone_marrow	EFC:YY1	YES
bone_marrow	ETF:CETS1P54
bone_marrow	ETF:HOXA4
bone_marrow	ETS:CETS1P54		RNA catabolic process:4:3.29E-06,
bone_marrow	ETS:COUP_DR1
bone_marrow	ETS:RUSH1A		immune response:16:1.28E-05, RNA catabolic process:4:1.75E-05, defense response to bacterium:7:2.84E-05, inflammatory response:10:7.15E-05,
bone_marrow	ETS:VMYB		chemotaxis:8:1.68E-05, collagen catabolic process:4:6.67E-05,
bone_marrow	FAC1:GATA4
bone_marrow	FAC1:HMGIY		immune response:16:5.02E-06, inflammatory response:10:3.87E-05,
bone_marrow	FAC1:OCT4		immune response:18:5.10E-07, defense response to bacterium:7:2.48E-05, neutrophil chemotaxis:4:2.58E-05, chemotaxis:8:3.22E-05, inflammatory response:10:5.98E-05,
bone_marrow	FAC1:XVENT1		immune response:22:1.72E-07, chemotaxis:10:6.91E-06, inflammatory response:12:3.63E-05, neutrophil chemotaxis:4:8.11E-05,
bone_marrow	FOX:PAX2
bone_marrow	FOXJ2:GATA4		immune response:14:1.79E-05,
bone_marrow	FOXJ2:SOX10
bone_marrow	GATA4:YY1		immune response:13:4.16E-06, defense response to bacterium:6:1.68E-05,
bone_marrow	GEN_INI3_B:SOX10	YES
bone_marrow	GEN_INI3_B:STAT1
bone_marrow	HAND1E47:CMAF		chemotaxis:11:2.01E-06, inflammatory response:13:1.64E-05, immune response:19:2.66E-05, RNA catabolic process:4:6.70E-05, superoxide release:4:8.53E-05,
bone_marrow	HAND1E47:GEN_INI3_B		immune response:25:1.76E-07, chemotaxis:12:1.42E-06, RNA catabolic process:4:1.20E-04, superoxide release:4:1.52E-04,
bone_marrow	HAND1E47:MINI19_B
bone_marrow	HAND1E47:TAXCREB		immune response:11:9.12E-06,
bone_marrow	HIC1:PPARA
bone_marrow	HMGIY:ER	YES
bone_marrow	HMGIY:OCT4		immune response:19:1.41E-06, defense response to bacterium:8:8.60E-06,
bone_marrow	HMGIY:SRY		immune response:20:2.44E-06, defense response to bacterium:8:2.13E-05, oxygen transport:4:9.83E-05,
bone_marrow	HNF3:PAX5		oxygen transport:4:3.45E-06,
bone_marrow	HNF3:SREBP1		RNA catabolic process:3:2.12E-05,
bone_marrow	HOXA4:LEF1
bone_marrow	HOXA4:RUSH1A		immune response:24:1.47E-07, chemotaxis:10:2.39E-05, defense response to bacterium:8:6.08E-05, RNA catabolic process:4:8.83E-05, superoxide release:4:1.12E-04,
bone_marrow	KROX:P300
bone_marrow	LEF1:P300	YES
bone_marrow	MAF:OCT4
bone_marrow	MAZ:SRY		erythrocyte differentiation:3:3.26E-06,
bone_marrow	MEIS1:PAX4
bone_marrow	MINI19_B:LRF
bone_marrow	MINI19_B:NKX25
bone_marrow	MINI19_B:SP1
bone_marrow	MINI19_B:SP3
bone_marrow	MRF2:GATA4
bone_marrow	MRF2:HMGIY
bone_marrow	MYOGNF1:PAX
bone_marrow	MYOGNF1:PAX4	YES
bone_marrow	NF1:PAX
bone_marrow	NF1:TBP		immune response:13:4.68E-07,
bone_marrow	NF1:TTF1		inflammatory response:12:1.51E-05, immune response:17:3.59E-05, neutrophil chemotaxis:4:5.75E-05,
bone_marrow	NFAT:PLZF
bone_marrow	NFAT:PPARA	YES
bone_marrow	NFAT:XVENT1
bone_marrow	NFY:P300		oxygen transport:3:2.78E-06, phosphoinositide-mediated signaling:3:1.54E-05,
bone_marrow	NFY:TTF1
bone_marrow	NKX25:PAX5
bone_marrow	OCT1:PAX2
bone_marrow	OCT1:SPZ1		collagen catabolic process:4:2.53E-05,
bone_marrow	OCT1:XVENT1
bone_marrow	OSF2:PPARA
bone_marrow	OSF2:SPZ1
bone_marrow	OSF2:SREBP1
bone_marrow	OSF2:YY1
bone_marrow	P300:SP3		chemotaxis:9:2.18E-05, immune response:17:3.59E-05, inflammatory response:11:7.29E-05,
bone_marrow	PAX:SREBP	YES
bone_marrow	PAX:ZIC3
bone_marrow	PAX4:PAX4		immune response:25:2.35E-08, chemotaxis:11:3.20E-06, defense response to bacterium:8:5.17E-05, RNA catabolic process:4:8.07E-05, inflammatory response:12:1.15E-04,
bone_marrow	PAX4:SPZ1		immune response:20:7.32E-06, chemotaxis:10:1.24E-05,
bone_marrow	PAX4:TGIF		immune response:9:6.62E-06,
bone_marrow	PAX4:YY1		immune response:14:2.40E-05,
bone_marrow	PAX4:ZIC3		immune response:24:5.44E-07, chemotaxis:11:7.83E-06, inflammatory response:13:7.14E-05,
bone_marrow	PAX8:PLZF	YES	immune response:21:1.14E-07, RNA catabolic process:4:3.36E-05, superoxide release:4:4.28E-05, neutrophil chemotaxis:4:5.37E-05, inflammatory response:11:6.22E-05,
bone_marrow	PAX8:SP1	YES
bone_marrow	PAX8:SP3		immune response:22:4.31E-08, chemotaxis:10:3.49E-06, superoxide release:4:4.79E-05, inflammatory response:11:8.09E-05, innate immune response:7:1.13E-04,
bone_marrow	POU3F2:CETS1P54
bone_marrow	POU3F2:HMGIY		immune response:14:1.62E-05,
bone_marrow	PPARA:SP3		immune response:16:1.17E-05, inflammatory response:11:1.24E-05, chemotaxis:8:3.56E-05,
bone_marrow	PPARA:TST1
bone_marrow	PPARA:YY1
bone_marrow	RUSH1A:SOX10
bone_marrow	RUSH1A:YY1
bone_marrow	SOX10:XVENT1
bone_marrow	SP3:WT1
bone_marrow	SPZ1:SREBP
bone_marrow	SPZ1:STAT
bone_marrow	SREBP1:ZIC3
bone_marrow	TAL1BETAE47:HNF4ALPHA
bone_marrow	TAL1BETAE47:SOX10	YES	neutrophil chemotaxis:3:6.12E-06,
bone_marrow	TCF11:PPARA	YES	chemotaxis:8:9.42E-05,
bone_marrow	TST1:SP3		immune response:16:7.99E-07, chemotaxis:9:8.64E-07, inflammatory response:10:1.17E-05,
bone_marrow	TTF1:HNF4ALPHA		inflammatory response:13:6.64E-07, chemotaxis:10:9.69E-07, immune response:16:2.53E-05,
bone_marrow	TTF1:TTF1		immune response:24:2.65E-07, chemotaxis:12:8.61E-07, inflammatory response:13:4.79E-05, defense response to bacterium:8:7.59E-05, RNA catabolic process:4:9.97E-05,
bone_marrow	VDR:PAX4		chemotaxis:11:2.79E-06, immune response:19:4.24E-05, defense response to bacterium:8:4.68E-05, superoxide release:4:9.72E-05, inflammatory response:12:1.00E-04,
bone_marrow	VDR:SREBP
bone_marrow	VDR:SREBP1
bronchial_epithelial_cells	AIRE:GATA4		keratinocyte differentiation:4:3.94E-06, epidermis development:5:6.42E-06,
bronchial_epithelial_cells	AIRE:HMGIY		keratinocyte differentiation:5:3.03E-07, epidermis development:5:2.33E-05,
bronchial_epithelial_cells	AP1:CEBP
bronchial_epithelial_cells	AP2:AREB6
bronchial_epithelial_cells	AP2:E2A
bronchial_epithelial_cells	AP2:ETF
bronchial_epithelial_cells	AP2:NKX25		cell adhesion:24:4.59E-07, epidermis development:9:2.59E-06, cell motion:9:1.43E-05,
bronchial_epithelial_cells	AP2:OCT4
bronchial_epithelial_cells	AP2:TST1		epidermis development:6:1.13E-05,
bronchial_epithelial_cells	AP2:TTF1		epidermis development:10:1.83E-07, cell adhesion:23:6.71E-07,
bronchial_epithelial_cells	AP2:XVENT1		epidermis development:9:9.56E-07,
bronchial_epithelial_cells	AP2ALPHA:CEBPA
bronchial_epithelial_cells	AP2ALPHA:FOXJ2
bronchial_epithelial_cells	AP2ALPHA:KROX		cell adhesion:12:9.33E-06,
bronchial_epithelial_cells	AP2ALPHA:PAX4
bronchial_epithelial_cells	AP2ALPHA:TAXCREB
bronchial_epithelial_cells	AP2ALPHA:TTF1		epidermis development:11:2.34E-08, cell adhesion:21:1.23E-05,
bronchial_epithelial_cells	AR:DR3
bronchial_epithelial_cells	AR:XVENT1	YES
bronchial_epithelial_cells	AREB6:CDPCR3
bronchial_epithelial_cells	AREB6:PAX6
bronchial_epithelial_cells	AREB6:WT1
bronchial_epithelial_cells	BRCA:STAT1	YES
bronchial_epithelial_cells	CACD:DR4		epidermis development:10:1.36E-07, keratinocyte differentiation:5:6.79E-05,
bronchial_epithelial_cells	CACD:MAZ
bronchial_epithelial_cells	CACD:PAX4		epidermis development:13:3.77E-09, keratinocyte differentiation:7:2.34E-06, cell adhesion:25:7.31E-06, cell motion:10:1.38E-05, cell proliferation:15:7.19E-05,
bronchial_epithelial_cells	CART1:DBP
bronchial_epithelial_cells	CART1:OCT
bronchial_epithelial_cells	CART1:PAX4	YES	cell motion:9:5.96E-06, epidermis development:8:9.42E-06, cell adhesion:20:1.14E-05, keratinocyte differentiation:5:5.97E-05,
bronchial_epithelial_cells	CART1:TEL2
bronchial_epithelial_cells	CDXA:GATA4		keratinocyte differentiation:5:5.17E-06, epidermis development:6:3.38E-05,
bronchial_epithelial_cells	CDXA:PPARA
bronchial_epithelial_cells	CDXA:TEL2
bronchial_epithelial_cells	CDXA:YY1		keratinocyte differentiation:6:1.07E-07,
bronchial_epithelial_cells	CEBPA:CMAF
bronchial_epithelial_cells	CEBPA:GATA4		keratinocyte differentiation:5:7.47E-07,
bronchial_epithelial_cells	CEBPGAMMA:CEBPGAMMA		keratinocyte differentiation:5:2.00E-06,
bronchial_epithelial_cells	CEBPGAMMA:GATA4		keratinocyte differentiation:6:1.53E-07, epidermis development:6:2.45E-05,
bronchial_epithelial_cells	CETS1P54:CRX
bronchial_epithelial_cells	CETS1P54:DR3		epidermis development:7:1.47E-05, keratinocyte differentiation:5:1.75E-05,
bronchial_epithelial_cells	CETS1P54:LRF
bronchial_epithelial_cells	CETS1P54:OCT4		keratinocyte differentiation:7:2.68E-07, epidermis development:9:1.10E-06,
bronchial_epithelial_cells	CETS1P54:PPARA
bronchial_epithelial_cells	CHOP:CETS1P54
bronchial_epithelial_cells	CMAF:OCT
bronchial_epithelial_cells	CMAF:WT1
bronchial_epithelial_cells	COUP_DR1:DR3
bronchial_epithelial_cells	COUP_DR1:P300
bronchial_epithelial_cells	COUP_DR1:VDR	YES
bronchial_epithelial_cells	CP2:CETS1P54		epidermis development:11:8.65E-08, cell adhesion:24:2.92E-06,
bronchial_epithelial_cells	CP2:MINI19_B		epidermis development:8:2.38E-07, cell proliferation:11:5.88E-06,
bronchial_epithelial_cells	CP2:SREBP		epidermis development:8:1.05E-07,
bronchial_epithelial_cells	CP2:TEL2		cell adhesion:20:4.92E-07, epidermis development:8:2.13E-06, cell proliferation:13:3.53E-06, cell-cell signaling:11:4.26E-05, epidermal growth factor receptor signaling pathway:4:1.17E-04,
bronchial_epithelial_cells	DEC:PAX2
bronchial_epithelial_cells	DR3:DR4		epidermis development:8:6.49E-06, cell adhesion:19:1.84E-05,
bronchial_epithelial_cells	DR3:PAX4
bronchial_epithelial_cells	E2A:NF1
bronchial_epithelial_cells	EFC:STAT
bronchial_epithelial_cells	EFC:TBP
bronchial_epithelial_cells	EGR1:SPZ1
bronchial_epithelial_cells	ETF:DR3		cell motion:6:1.68E-05,
bronchial_epithelial_cells	ETF:LRF		cell motion:6:8.00E-07,
bronchial_epithelial_cells	ETF:TTF1
bronchial_epithelial_cells	ETS:NKX25		epidermis development:11:1.52E-07, cell adhesion:26:7.62E-07, keratinocyte differentiation:7:1.56E-06, cell proliferation:15:3.60E-05, cell motion:9:4.99E-05,
bronchial_epithelial_cells	ETS:RUSH1A		keratinocyte differentiation:6:1.47E-06, epidermis development:7:2.41E-05,
bronchial_epithelial_cells	ETS:VDR
bronchial_epithelial_cells	FAC1:FOXJ2		cell motion:7:6.09E-06, response to oxidative stress:6:4.18E-05, keratinocyte differentiation:4:7.24E-05,
bronchial_epithelial_cells	FAC1:HMGIY		keratinocyte differentiation:7:3.31E-08,
bronchial_epithelial_cells	FAC1:SP1	YES
bronchial_epithelial_cells	FAC1:XVENT1		keratinocyte differentiation:7:3.46E-07, cell adhesion:21:6.46E-06, cell motion:9:8.44E-06, epidermis development:8:1.29E-05,
bronchial_epithelial_cells	FOX:OCT4
bronchial_epithelial_cells	FOX:PAX4
bronchial_epithelial_cells	FOXJ2:GRE_C		epidermis development:8:9.53E-07, keratinocyte differentiation:5:1.37E-05,
bronchial_epithelial_cells	FOXJ2:IPF1
bronchial_epithelial_cells	GATA:GATA4
bronchial_epithelial_cells	GATA4:PAX4		keratinocyte differentiation:6:8.69E-07, epidermis development:7:1.34E-05, cell motion:7:5.31E-05,
bronchial_epithelial_cells	GATA4:PLZF		keratinocyte differentiation:5:2.76E-06,
bronchial_epithelial_cells	GATA4:RUSH1A		epidermis development:8:9.53E-07, keratinocyte differentiation:5:1.37E-05,
bronchial_epithelial_cells	GEN_INI3_B:GEN_INI3_B		epidermis development:13:3.43E-09, keratinocyte differentiation:7:2.22E-06, cell adhesion:25:6.36E-06, cell proliferation:15:6.58E-05, cell motion:9:7.49E-05,
bronchial_epithelial_cells	GEN_INI3_B:PAX5
bronchial_epithelial_cells	GRE_C:SREBP1		epidermis development:6:1.80E-06,
bronchial_epithelial_cells	GRE_C:VDR	YES	cell proliferation:12:2.24E-05, epidermis development:7:2.41E-05, cell adhesion:17:3.79E-05,
bronchial_epithelial_cells	HAND1E47:CRX
bronchial_epithelial_cells	HAND1E47:FXR	YES
bronchial_epithelial_cells	HAND1E47:LRF	YES	epidermis development:8:4.07E-07, cell motion:7:2.05E-05, tumor necrosis factor-mediated signaling pathway:3:5.70E-05,
bronchial_epithelial_cells	HAND1E47:NFY
bronchial_epithelial_cells	HAND1E47:P300		epidermis development:13:4.76E-09, cell adhesion:27:1.12E-06, keratinocyte differentiation:7:2.66E-06, cell motion:10:1.63E-05, cell proliferation:15:8.94E-05,
bronchial_epithelial_cells	HAND1E47:TEL2		epidermis development:9:9.56E-07, cell adhesion:20:9.62E-06, cell proliferation:13:2.75E-05,
bronchial_epithelial_cells	HAND1E47:TTF1		epidermis development:13:4.99E-09, cell adhesion:27:1.20E-06, keratinocyte differentiation:7:2.73E-06, cell motion:10:1.69E-05, cell proliferation:15:9.33E-05,
bronchial_epithelial_cells	HAND1E47:ZIC3		epidermis development:13:3.27E-09, cell adhesion:27:6.04E-07, keratinocyte differentiation:6:2.54E-05, cell proliferation:15:6.29E-05, cell motion:9:7.27E-05,
bronchial_epithelial_cells	HIC1:PPARA
bronchial_epithelial_cells	HMGIY:GRE_C		epidermis development:8:7.37E-06, keratinocyte differentiation:5:5.09E-05,
bronchial_epithelial_cells	HMGIY:HNF4ALPHA		epidermis development:9:1.24E-08, cell adhesion:14:3.62E-05,
bronchial_epithelial_cells	HMGIY:PAX2		epidermis development:12:7.17E-09, keratinocyte differentiation:7:9.26E-07, cell motion:9:2.71E-05,
bronchial_epithelial_cells	HNF3B:HNF4ALPHA
bronchial_epithelial_cells	HNF3B:PAX4		epidermis development:6:4.52E-06,
bronchial_epithelial_cells	HOXA4:RUSH1A		epidermis development:12:1.64E-08, keratinocyte differentiation:7:1.52E-06, cell adhesion:25:2.29E-06, cell motion:9:4.83E-05,
bronchial_epithelial_cells	HOXA4:ZIC3		epidermis development:13:4.34E-09, cell adhesion:27:9.61E-07, keratinocyte differentiation:7:2.53E-06, cell motion:10:1.53E-05, cell proliferation:15:8.20E-05,
bronchial_epithelial_cells	IPF1:TBP
bronchial_epithelial_cells	KROX:PPARA
bronchial_epithelial_cells	KROX:RFX
bronchial_epithelial_cells	LMO2COM:MYOGNF1
bronchial_epithelial_cells	LRF:VDR		tumor necrosis factor-mediated signaling pathway:3:2.38E-05,
bronchial_epithelial_cells	MAF:P300
bronchial_epithelial_cells	MAZ:NKX25
bronchial_epithelial_cells	MAZ:P300
bronchial_epithelial_cells	MAZ:RFX		leukocyte migration:3:2.22E-06,
bronchial_epithelial_cells	MAZ:SPZ1
bronchial_epithelial_cells	MINI19_B:LRF
bronchial_epithelial_cells	MINI19_B:SREBP1
bronchial_epithelial_cells	MRF2:HNF3B
bronchial_epithelial_cells	MRF2:OCT4		keratinocyte differentiation:5:1.79E-06,
bronchial_epithelial_cells	MYOGNF1:PPARA
bronchial_epithelial_cells	MYOGNF1:VDR		epidermis development:10:3.83E-07, cell adhesion:21:2.78E-05,
bronchial_epithelial_cells	MYOGNF1:XVENT1		epidermis development:13:4.34E-09, cell adhesion:27:9.61E-07, cell motion:10:1.53E-05, keratinocyte differentiation:6:2.90E-05,
bronchial_epithelial_cells	NCX:MAZ
bronchial_epithelial_cells	NF1:P300		epidermis development:10:1.43E-07, cell adhesion:21:5.47E-06,
bronchial_epithelial_cells	NF1:PAX4	YES	epidermis development:11:8.27E-08, cell adhesion:24:2.70E-06,
bronchial_epithelial_cells	NF1:TTF1		epidermis development:9:1.20E-06, cell adhesion:19:4.71E-05, cell motion:8:4.90E-05,
bronchial_epithelial_cells	NF1:ZIC3		epidermis development:9:5.92E-07, cell adhesion:20:4.02E-06,
bronchial_epithelial_cells	NFAT:P300	YES
bronchial_epithelial_cells	NFAT:YY1		keratinocyte differentiation:3:2.29E-05,
bronchial_epithelial_cells	NKX25:SP3		epidermis development:12:1.36E-08, cell adhesion:26:5.07E-07, cell motion:9:4.23E-05,
bronchial_epithelial_cells	NKX25:STAT1		epidermis development:6:2.35E-06, keratinocyte differentiation:4:1.73E-05,
bronchial_epithelial_cells	OCT:TST1		keratinocyte differentiation:4:1.54E-05, cell proliferation:8:2.61E-05,
bronchial_epithelial_cells	P300:RUSH1A		epidermis development:13:2.10E-09, cell adhesion:27:2.91E-07, keratinocyte differentiation:7:1.70E-06, cell motion:9:5.49E-05,
bronchial_epithelial_cells	PAX2:RUSH1A		epidermis development:13:2.21E-09, keratinocyte differentiation:7:1.74E-06, cell adhesion:24:1.02E-05,
bronchial_epithelial_cells	PAX2:SP3		epidermis development:12:8.34E-10, cell adhesion:20:1.14E-05, cell motion:8:4.36E-05, keratinocyte differentiation:5:5.97E-05,
bronchial_epithelial_cells	PAX4:PAX4		epidermis development:10:8.81E-07, keratinocyte differentiation:7:1.21E-06, cell adhesion:24:3.97E-06, cell motion:10:5.80E-06,
bronchial_epithelial_cells	PAX4:PAX5		cell motion:6:1.68E-05, cell adhesion:12:2.18E-05,
bronchial_epithelial_cells	PAX4:SPZ1		cell adhesion:27:1.75E-07, epidermis development:10:1.11E-06, cell proliferation:15:3.11E-05, cell motion:9:4.52E-05,
bronchial_epithelial_cells	PAX4:SRY
bronchial_epithelial_cells	PAX5:SP3		epidermis development:12:6.47E-09, cell adhesion:23:5.49E-06,
bronchial_epithelial_cells	POU3F2:CETS1P54	YES	cell motion:9:6.51E-06, cell adhesion:19:4.37E-05, keratinocyte differentiation:5:6.29E-05, epidermis development:7:8.13E-05,
bronchial_epithelial_cells	POU3F2:GATA4		epidermis development:9:5.16E-08, keratinocyte differentiation:6:5.33E-07, cell motion:7:3.12E-05,
bronchial_epithelial_cells	POU3F2:PAX		epidermis development:6:2.91E-07,
bronchial_epithelial_cells	POU3F2:PAX4		epidermis development:13:1.47E-09, keratinocyte differentiation:7:1.40E-06, cell adhesion:24:5.76E-06, cell motion:10:7.01E-06, cell proliferation:14:1.10E-04,
bronchial_epithelial_cells	POU3F2:SREBP	YES
bronchial_epithelial_cells	POU3F2:YY1		keratinocyte differentiation:4:2.41E-05,
bronchial_epithelial_cells	PPARA:PAX		epidermis development:8:3.82E-07,
bronchial_epithelial_cells	PPARA:SREBP
bronchial_epithelial_cells	PPARA:STAT1		epidermis development:4:1.66E-05,
bronchial_epithelial_cells	SOX10:SRY
bronchial_epithelial_cells	TAL1BETAE47:CETS1P54		cell-cell signaling:11:2.73E-06, epidermis development:6:3.75E-05,
bronchial_epithelial_cells	TBP:WT1
bronchial_epithelial_cells	TEL2:CMAF
bronchial_epithelial_cells	TEL2:FOXJ2		keratinocyte differentiation:4:1.54E-05,
bronchial_epithelial_cells	TEL2:TTF1		epidermis development:10:1.17E-07, cell adhesion:20:1.34E-05, cell proliferation:13:3.46E-05, cell motion:8:4.71E-05, cell-cell signaling:12:6.75E-05,
bronchial_epithelial_cells	TTF1:P300	YES	epidermis development:13:4.99E-09, cell adhesion:27:1.20E-06, keratinocyte differentiation:7:2.73E-06, cell motion:10:1.69E-05, cell proliferation:15:9.33E-05,
bronchial_epithelial_cells	TTF1:SP1		cell motion:8:1.73E-05, cell adhesion:18:2.14E-05,
bronchial_epithelial_cells	TTF1:YY1	YES	keratinocyte differentiation:7:1.69E-07, epidermis development:8:5.96E-06,
bronchial_epithelial_cells	VDR:SREBP
cardiac_myocytes	AIRE:CEBP
cardiac_myocytes	AIRE:PAX8		mitosis:7:1.66E-05,
cardiac_myocytes	AIRE:YY1
cardiac_myocytes	AP1:RUSH1A	YES
cardiac_myocytes	AP2:CETS1P54		cell adhesion:23:6.57E-08,
cardiac_myocytes	AP2:ER
cardiac_myocytes	AP2:OCT4		heart development:6:4.96E-05,
cardiac_myocytes	AP2:POU3F2
cardiac_myocytes	AP2:SRY		cell adhesion:21:8.33E-09, interspecies interaction between organisms:10:2.68E-05,
cardiac_myocytes	AP2:TST1		cell adhesion:16:1.23E-06, skeletal development:7:1.73E-05,
cardiac_myocytes	AP2:WT1		cell adhesion:20:1.86E-08,
cardiac_myocytes	AP2ALPHA:EGR1
cardiac_myocytes	AP2ALPHA:SRY		cell adhesion:19:5.49E-07, interspecies interaction between organisms:10:4.51E-05,
cardiac_myocytes	AR:TBP	YES
cardiac_myocytes	AREB6:CETS1P54
cardiac_myocytes	AREB6:RFX
cardiac_myocytes	AREB6:VDR
cardiac_myocytes	BRCA:CETS1P54		mitosis:9:9.64E-07, cell cycle:13:1.03E-06, cell adhesion:14:9.19E-06, cell division:8:4.68E-05,
cardiac_myocytes	CACD:NF1		cell adhesion:21:1.27E-07,
cardiac_myocytes	CACD:PAX4		cell adhesion:33:1.96E-09, mitosis:12:4.29E-05,
cardiac_myocytes	CACD:SREBP
cardiac_myocytes	CACD:SZF11	YES
cardiac_myocytes	CART1:CMAF
cardiac_myocytes	CDPCR3:NFAT
cardiac_myocytes	CEBP:PAX4		mitosis:11:4.76E-06, cell adhesion:19:3.48E-05, response to hypoxia:6:5.00E-05, cell-cell signaling:12:5.76E-05,
cardiac_myocytes	CEBP:STAT		cell adhesion:21:9.72E-07,
cardiac_myocytes	CEBP:TTF1		cell adhesion:30:2.32E-09, mitosis:12:9.25E-06, cell-matrix adhesion:8:1.14E-05,
cardiac_myocytes	CEBPA:CMAF		mitosis:11:3.92E-09, cell division:8:2.92E-05,
cardiac_myocytes	CEBPA:PLZF
cardiac_myocytes	CEBPA:RUSH1A
cardiac_myocytes	CEBPA:TBP		mitosis:8:2.76E-06, response to hypoxia:5:1.13E-05, cell-cell signaling:8:6.53E-05,
cardiac_myocytes	CETS1P54:GEN_INI3_B
cardiac_myocytes	CETS1P54:HMGIY		cell adhesion:20:3.14E-07,
cardiac_myocytes	CETS1P54:HNF4ALPHA
cardiac_myocytes	CETS1P54:MYB		mitosis:8:1.14E-05,
cardiac_myocytes	CETS1P54:MYOGNF1
cardiac_myocytes	CETS1P54:VDR		cell adhesion:28:5.10E-09, cell migration:6:4.86E-05,
cardiac_myocytes	CHOP:CP2		cell adhesion:33:1.21E-09, cell-matrix adhesion:8:3.05E-05, mitosis:12:3.58E-05,
cardiac_myocytes	CHOP:ETS		cell adhesion:27:1.66E-08,
cardiac_myocytes	CMAF:DR3		cell adhesion:27:2.93E-09, cell-matrix adhesion:7:2.94E-05, interspecies interaction between organisms:12:4.49E-05, mitosis:10:5.08E-05,
cardiac_myocytes	CMAF:SREBP
cardiac_myocytes	CP2:PAX		cell adhesion:18:5.38E-06,
cardiac_myocytes	CP2:PAX4		cell adhesion:34:8.51E-10, mitosis:14:2.34E-06, cell-matrix adhesion:8:3.96E-05, cell division:13:1.13E-04,
cardiac_myocytes	CP2:SZF11
[truncated: 9,373 more rows]
