# Supplementary material for: Identification of interacting transcription factors regulating tissue gene expression in human
Source: BMC Genomics. 2010 Jan 19;11:49. doi: 10.1186/1471-2164-11-49 (PMC2822763; doi:10.1186/1471-2164-11-49)
Supplement: Additional file 3 — Lists tissue-type TF pairs for the 11 selected tissue groups. [file 1471-2164-11-49-S3.XLS]

## Sheet: Sheet1
Additional data file 3. Tissue-type TF pairs for the 11 selected tissue groups
Tissue type	TF pair	# tissues with the TF pair	Top 5 enriched function categories (# tissues with the function)
Adrenal gland	AP2,AP2	2
Adrenal gland	AP2,DR3	2
Adrenal gland	AP2,TST1	2	catecholamine biosynthetic process (2)
Adrenal gland	AP2ALPHA,KROX	2
Adrenal gland	AP2ALPHA,PAX4	2	catecholamine biosynthetic process (2)
Adrenal gland	AP2ALPHA,TST1	2
Adrenal gland	BRCA,FAC1	2	C21-steroid hormone biosynthetic process (2), glucocorticoid biosynthetic process (2)
Adrenal gland	CEBPA,TAL1BETAE47	2	C21-steroid hormone biosynthetic process (2)
Adrenal gland	CETS1P54,OCT	2
Adrenal gland	CMAF,GRE_C	2	C21-steroid hormone biosynthetic process (2)
Adrenal gland	CP2,ZIC3	2	cholesterol metabolic process (2), C21-steroid hormone biosynthetic process (2)
Adrenal gland	DR3,SOX10	2
Adrenal gland	DR3,SP3	2	C21-steroid hormone biosynthetic process (2)
Adrenal gland	ETF, MYB	2
Adrenal gland	ETF, TTF1	2
Adrenal gland	HNF3B, ZF5_B	2
Adrenal gland	HOXA4, NFAT	2
Adrenal gland	MINI19_B, SRY	2
Adrenal gland	MYOGNF1, SREBP	2	C21-steroid hormone biosynthetic process (2), glucocorticoid biosynthetic process (2)
Adrenal gland	MYOGNF1, ZIC3	2	cholesterol metabolic process (2), C21-steroid hormone biosynthetic process (2)
Adrenal gland	NKX25, SP3	2	oxidation reduction (2), cholesterol metabolic process (2), C21-steroid hormone biosynthetic process (2)
Adrenal gland	OCT4, PAX4	2	cholesterol metabolic process (2), C21-steroid hormone biosynthetic process (2)
Adrenal gland	OSF2, RUSH1A	2
Adrenal gland	PAX4, SRY	2	cholesterol metabolic process (2), C21-steroid hormone biosynthetic process (2)
Adrenal gland	PPARA, SP1	2	cholesterol metabolic process (2)
Adrenal gland	PPARA, SP3	2	cholesterol metabolic process (2)
Adrenal gland	SP3, WT1	2	catecholamine biosynthetic process (2)
Adrenal gland	TAL1BETAE47, CRX	2
Adrenal gland	TCF11, COUP_DR1	2
Adrenal gland	TEL2, VDR	2	cholesterol metabolic process (2)
Brain	AP2, CETS1P54	9
Brain	AP2, ETF	16
Brain	AP2, PAX2	9	central nervous system development (9), synaptic transmission (9)
Brain	AP2, PPARA	15	central nervous system development (15), synaptic transmission (15), nervous system development (10)
Brain	AP2, SREBP	15
Brain	AP2, SREBP	10
Brain	AP2, XVENT1	14	synaptic transmission (14), central nervous system development (13), nervous system development (12)
Brain	AP2ALPHA, DR4	10	synaptic transmission (10), central nervous system development (9),
Brain	AP2ALPHA, KROX	13
Brain	AP2ALPHA, PLZF	9
Brain	CART1, OCT	10
Brain	CEBP, PAX4	13	central nervous system development (12),, neurotransmitter secretion (11), synaptic transmission (9)
Brain	CEBPGAMMA, CEBPGAMMA	9
Brain	CEBPGAMMA, GEN_INI3_B	11	central nervous system development (11), synaptic transmission (10), nervous system development (10)
Brain	CEBPGAMMA, HMGIY	10
Brain	CETS1P54, HMGIY	13	synaptic transmission (12), nervous system development (12), central nervous system development (11)
Brain	EGR1, PAX2	11	nervous system development (9)
Brain	ETF, PAX4	9
Brain	ETS, HMGIY	9	central nervous system development (9), synaptic transmission (9)
Brain	ETS, VDR	9	synaptic transmission (9), ,
Brain	FAC1, OCT4	11	nervous system development (9)
Brain	FOXJ2, MYOGNF1	12	central nervous system development (10), nervous system development (10)
Brain	GRE_C, SOX10	10
Brain	HIC1, PPARA	11	central nervous system development (9)
Brain	HIC1, VDR	11
Brain	HMGIY, SRY	11	central nervous system development (11), synaptic transmission (11), nervous system development (10)
Brain	MAZ, PPARA	10	synaptic transmission (10)
Brain	MAZ, SP1	9
Brain	MAZ, SP3	10
Brain	MINI19_B, OCT4	10
Brain	MYOGNF1, ZIC3	12	central nervous system development (12), synaptic transmission(12), nervous system development (12)
Brain	NKX25, SP3	13	central nervous system development (13), synaptic transmission (13), nervous system development (13)
Brain	NKX25, TBP	14	central nervous system development (14), synaptic transmission (14), nervous system development (12)
Brain	OCT1, OCT1	9
Brain	OCT4,PAX2	10	central nervous system development (10), synaptic transmission (10), nervous system development (9)
Brain	PAX, STAT	12	central nervous system development (12), synaptic transmission (9)
Brain	PAX3, SP1	11
Brain	PAX4, SPZ1	15	central nervous system development (15), synaptic transmission (15), nervous system development (15)
Brain	POU3F2, MYOGNF1	10	central nervous system development (10), synaptic transmission (10), nervous system development (9)
Brain	SOX10, STAT	9
Brain	SP3, WT1	12	synaptic transmission (12), nervous system development (10),
Brain	TAL1BETAE47, PAX2	14	central nervous system development (14), synaptic transmission (14), nervous system development (13)
Brain	VDR, TAXCREB	10
Brain	XVENT1, YY1	15	central nervous system development (15), synaptic transmission (11)
Cancer	AP2, ETF	3
Cancer	AP2, OCT4	3	DNA replication (4), cell proliferation (3), mitotic sister chromatid segregation (3)
Cancer	AP2, PPARA	3	cell cycle (3), DNA replication (3), DNA replication (4), mitotic sister chromatid segregation (3)
Cancer	AP2ALPHA, DR4	3	cell division (3), cell cycle (3), DNA replication (3), DNA replication (4), mitotic sister chromatid segregation (3)
Cancer	AP2ALPHA, FAC1	3	DNA replication (4), DNA repair (3)
Cancer	CEBPA, FAC1	4
Cancer	CEBPGAMMA, PLZF	4	mitosis (4), cell cycle (4), phosphoinositide-mediated signaling (4), cell division (4)
Cancer	CETS1P54, RUSH1A	3	cell division (3), mitosis (3), cell cycle (3), DNA replication (3)
Cancer	CETS1P54, ZF5_B	3	cell division (3), mitosis (3), cell cycle (3)
Cancer	CP2, ZIC3	3	phosphoinositide-mediated signaling (3), cell division (3), mitosis (3), cell cycle (3), DNA replication (3)
Cancer	E2A, HMGIY	4
Cancer	FAC1, FOXJ2	3	cell division (3), mitosis (3), cell cycle (3)
Cancer	FAC1, GATA4	3	cell division (3), mitosis (3), cell cycle (3), DNA replication (3)
Cancer	FAC1, XVENT1	4	phosphoinositide-mediated signaling (4), cell division (4), mitosis (4), cell cycle (4), mitosis (3), cell cycle (3), DNA replication (3)
Cancer	FOXJ2, PAX4	4	phosphoinositide-mediated signaling (4), cell division (4), mitosis (4), cell cycle (4)
Cancer	HAND1E47, PAX	3	cell division (3), cell cycle (3), DNA replication (3)
Cancer	HMGIY, ZF5_B	3	anaphase-promoting complex-dependent proteasomal ubiquitin-dependent protein catabolic process (3), negative regulation of ubiquitin-protein ligase activity during mitotic cell cycle (3), phosphoinositide-mediated signaling (3), cell division (3), DNA replication (3)
Cancer	HNF3, OCT1	3	cell division (3), mitosis (3), cell cycle (3)
Cancer	HNF3B, PPARA	3	cell division (3), cell cycle (3), DNA replication (3), nucleotide-excision repair DNA gap filling (3
Cancer	KROX, PAX2	3	phosphoinositide-mediated signaling (3), cell division (3), mitosis (3), cell cycle (3)
Cancer	LRF, VDR	3
Cancer	MRF2, OCT4	3	phosphoinositide-mediated signaling (3), cell division (3), spindle organization (3), cell cycle (3), cell cycle (3), DNA replication (3), mitotic sister chromatid segregation (3)
Cancer	NCX, TBP	3	phosphoinositide-mediated signaling (3), cell division (3), mitosis (3), cell cycle (3)
Cancer	NF1, RUSH1A	3	cell division (3), cell cycle (3), DNA replication (3), DNA replication (3)
Cancer	NF1, TTF1	3	cell division (3), mitosis (3), cell cycle (3), DNA replication (3), mitosis (3), cell cycle (3), DNA replication (3)
Cancer	NKX25, SP3	4	phosphoinositide-mediated signaling (4), cell division (4), mitosis (4), cell cycle (4)
Cancer	PAX2, RUSH1A	3	DNA repair (3), phosphoinositide-mediated signaling (3), cell division (3), mitosis (3)
Cancer	POU3F2, VDR	3
Cancer	PPARA, SP1	3
Cancer	TCF11, NFY	3	cell division (3), mitosis (3), cell cycle (3), DNA replication (3)
Cancer	TEL2, P300	3	phosphoinositide-mediated signaling (3), cell division (3), mitosis (3), cell cycle (3)
Cancer	TST1, SRY	3	anaphase-promoting complex-dependent proteasomal ubiquitin-dependent protein catabolic process (3), negative regulation of ubiquitin-protein ligase activity during mitotic cell cycle (3), phosphoinositide-mediated signaling (3), cell division (3)
Cancer	VMYB, NFY	3	phosphoinositide-mediated signaling (3), cell division (3), cell cycle (3)
Immune	AP2, PPARA	3
Immune	AP2ALPHA, SREBP1	3
Immune	CACD, PAX4	4	Inflammatory response (4), immune response (3), chemotaxis (3)
Immune	CEBP, CEBPA	3
Immune	CEBP, CEBPGAMMA	3
Immune	CEBP, TST1	3	Inflammatory response (3)
Immune	CEBPGAMMA, CEBPGAMMA	3	Inflammatory response (3),, cell motion (3)
Immune	CETS1P54, VDR	4
Immune	E2A, ETS	3
Immune	E2A, PAX8	3
Immune	ETF, HOXA4	3
Immune	ETS, CETS1P54	3
Immune	ETS, VDR	3
Immune	ETS, VMYB	4	Chemotaxis (3)
Immune	FAC1, HMGIY	3	Inflammatory response (3)
Immune	FAC1, OCT4	4	Inflammatory response (4), cell motion (3) positive regulation of tumor necrosis factor (3), neutrophil chemotaxis (3)
Immune	FAC1, XVENT1	3	Inflammatory response (3)
Immune	FAC1, YY1	3
Immune	GEN_INI3_B, SREBP1	3	Immune response (3)
Immune	HAND1E47, STAT1	3
Immune	HMGIY, OCT4	3
Immune	HOXA4, RUSH1A	3	Inflammatory response (3), immune response (3)
Immune	LRF, MYOGNF1	3
Immune	MYOGNF1, SP1	3
Immune	NF1, TTF1	3	Inflammatory response (3)
Immune	OCT1, SPZ1	3
Immune	P300, SP3	4	Inflammatory response (4), immune response (3), innate immune response (3)
Immune	PAX4, SPZ1	3	Immune response (3)
Immune	PAX8, SP3	3	Immune response (3)
Immune	POU3F2, HMGIY	3
Immune	PPARA, PAX4	3	Inflammatory response (3)
Immune	PPARA, SP3	3	Inflammatory response (3)
Immune	SPZ1, SREBP	3
Immune/cancer	AP2, NF1	5	cell cycle (5), DNA replication (5), phosphoinositide-mediated signaling (4), spindle organization (4)
Immune/cancer	AP2, TST1	4	cell cycle (4)
Immune/cancer	CART1, PAX4	4	phosphoinositide-mediated signaling (4), cell division (4), spindle organization (4), cell cycle (4), DNA replication (4)
Immune/cancer	CEBPGAMMA, PLZF	7	cell cycle (7), phosphoinositide-mediated signaling (6), cell division (6), DNA replication (6), mitosis (5)
Immune/cancer	CP2, ZIC3	5	cell division (5), mitosis (5), cell cycle (5), DNA replication (5), DNA repair (4)
Immune/cancer	DBP, STAT	4
Immune/cancer	DR3, WT1	4
Immune/cancer	DR4, ZIC3	4	phosphoinositide-mediated signaling (4), cell division (4), mitosis (4), cell cycle (4), DNA replication (4)
Immune/cancer	E2A, SRY	4
Immune/cancer	FAC1, GATA4	5	phosphoinositide-mediated signaling (5), cell cycle (5), DNA replication (5), cell division (4), mitosis (4)
Immune/cancer	FAC1, XVENT1	5	phosphoinositide-mediated signaling (5), cell division (5), mitosis (5), cell cycle (5), DNA replication (4)
Immune/cancer	FOXJ2, PAX4	6	phosphoinositide-mediated signaling (6), cell division (6), mitosis (6), cell cycle (6), DNA replication (6)
Immune/cancer	MRF2, OCT4	4	phosphoinositide-mediated signaling (4), cell division (4), spindle organization (4)
Immune/cancer	NCX, TBP	5	cell division (5), mitosis (5), cell cycle (5), DNA replication (5), phosphoinositide-mediated signaling (4)
Immune/cancer	POU3F2, PAX4	4	phosphoinositide-mediated signaling (4), cell division (4), spindle organization (4), mitosis (4), cell cycle (4)
Immune/cancer	TCF11, NFY	4	cell division (4), mitosis (4), cell cycle (4), DNA replication (4)
Immune/cancer	VMYB, NFY	4	phosphoinositide-mediated signaling (4), cell division (4), mitosis (4), cell cycle (4), DNA replication (4)
Liver	AP2, AREB6	2
Liver	AP2, CEBPGAMMA	2	lipid transport (2) (2), cholesterol homeostasis (2) (2), reverse cholesterol transport (2), phospholipid efflux (2)
Liver	AP2ALPHA, TBP	2	acute-phase response (2), phospholipid efflux (2), cholesterol efflux (2), lipid transport (2)
Liver	CEBP, CART1	2	acute-phase response (2)
Liver	CEBP, E2A	2
Liver	CEBPGAMMA, CEBPGAMMA	2	oxidation reduction (2), cholesterol homeostasis (2), triacylglycerol metabolic process (2), phospholipid efflux (2)
Liver	CEBPGAMMA, HMGIY	2	acute-phase response (2), oxidation reduction (2), "complement activation (2), classical pathway" (2), cholesterol homeostasis (2)
Liver	CEBPGAMMA, PLZF	2	oxidation reduction (2), "complement activation (2), classical pathway" (2), cholesterol homeostasis (2), phospholipid efflux (2)
Liver	CETS1P54, NF1	2	acute-phase response (2), phospholipid efflux (2), cholesterol efflux (2), lipid transport (2)
Liver	CETS1P54, SPZ1	2	oxidation reduction (2), acute-phase response (2), lipid transport (2), phospholipid efflux (2)
Liver	CP2, CP2	2	oxidation reduction (2), acute-phase response (2), lipid transport (2), cholesterol homeostasis (2)
Liver	CP2, ZIC3	2	oxidation reduction (2), acute-phase response (2), lipid transport (2), phospholipid efflux (2)
Liver	DR4, ZIC3	2	oxidation reduction (2), acute-phase response (2), lipid transport (2), lipoprotein metabolic process (2)
Liver	ER, GRE_C	2	acute-phase response (2), lipid transport (2), phospholipid efflux (2), cholesterol efflux (2)
Liver	FAC1, GATA4	2	oxidation reduction (2), acute-phase response (2)
Liver	FOX, PAX2	2
Liver	FOXJ2, HNF1	2	negative regulation of fibrinolysis (2)
Liver	GEN_INI3_B, VDR	2	oxidation reduction (2), acute-phase response (2), lipid transport (2), phospholipid efflux (2)
Liver	HNF1, TTF1	2
Liver	HNF3, HNF4ALPHA	2
Liver	HNF3B, RUSH1A	2	cholesterol homeostasis (2)
Liver	LMO2COM, PAX8	2
Liver	MINI19_B, NKX25	2	acute-phase response (2), lipid transport (2), phospholipid efflux (2), cholesterol efflux (2)
Liver	MYOGNF1, SREBP	2	oxidation reduction (2), cholesterol homeostasis (2), reverse cholesterol transport (2),
Liver	NF1, COUP_DR1	2
Liver	NFAT, PAX5	2	complement activation classical pathway (2)
Liver	PAX2, RUSH1A	2	oxidation reduction (2), acute-phase response (2), complement activation classical pathway (2), phospholipid efflux (2)
Liver	PPARA, SP1	2
Liver	PPARA, SP3	2	acute-phase response (2), cholesterol homeostasis (2), Cdc42 protein signal transduction (2), reverse cholesterol transport (2)
Liver	TEL2, WT1	2	phospholipid efflux (2), cholesterol efflux (2)
Pancreas	AP2ALPHA, PLZF	2
Pancreas	CEBPA, DR4	2	acute-phase response (2)
Pancreas	CEBPGAMMA, CEBPGAMMA	2
Pancreas	CEBPGAMMA, CMAF	2	acute-phase response (2)
Pancreas	CMAF, ER	2
Pancreas	CP2, CP2	2
Pancreas	CP2, NFY	2
Pancreas	DBP, STAT	2
Pancreas	E2A, ZF5_B	2
Pancreas	FAC1, OCT4	2	acute-phase response (2)
Pancreas	GATA4, OCT4	2	acute-phase response (2)
Pancreas	HAND1E47, TTF1	2	acute-phase response (2)
Pancreas	HMGIY, OCT	2
Pancreas	HNF3, PPARA	2
Pancreas	LRF, TTF1	2
Pancreas	MAF, PAX	2
Pancreas	NF1, YY1	2
Pancreas	NKX25, SP3	2	acute-phase response (2)
Pancreas	PAX4, SMAD3	2
Pancreas	POU3F2, SOX10	2
Pancreas	PPARA, YY1	2
Pancreas	TAL1BETAE47, OCT4	2
Pancreas	TCF11, OCT	2
Skeletal muscle	AP1, HAND1E47	2	muscle contraction (2)
Skeletal muscle	AP2ALPHA, CP2	2	regulation of striated muscle contraction (2), skeletal muscle contraction (2), regulation of ATPase activity (2), muscle contraction (2)
Skeletal muscle	CACD, SREBP1	2	striated muscle contraction (2), regulation of striated muscle contraction (2), skeletal muscle contraction (2), regulation of heart contraction (2)
Skeletal muscle	CEBPA, FAC1	2	striated muscle contraction (2)
Skeletal muscle	CEBPA, TBP	2	striated muscle contraction (2)
Skeletal muscle	CEBPGAMMA, MINI19_B	2	skeletal muscle contraction (2)
Skeletal muscle	CETS1P54, MINI19_B	2
Skeletal muscle	CETS1P54, NFAT	2
Skeletal muscle	CHOP, TGIF	2
Skeletal muscle	CMAF, MYOGNF1	2	regulation of striated muscle contraction (2), striated muscle contraction (2), cytoskeleton organization (2), skeletal muscle contraction (2), muscle contraction (2)
Skeletal muscle	CP2, ZIC3	2	striated muscle contraction (2), regulation of ATPase activity (2)
Skeletal muscle	DBP, ETS	2
Skeletal muscle	ETS, LRF	2
Skeletal muscle	GATA4, OCT	2
Skeletal muscle	GATA4, RUSH1A	2	striated muscle contraction (2)
Skeletal muscle	GEN_INI3_B, PPAR_DR1	2
Skeletal muscle	HNF3, OCT1	2	striated muscle contraction (2)
Skeletal muscle	LRF, VDR	2	regulation of heart contraction (2), muscle contraction (2)
Skeletal muscle	MAF, CRX	2
Skeletal muscle	MINI19_B, SP1	2
Skeletal muscle	MINI19_B, SP3	2	skeletal muscle contraction (2)
Skeletal muscle	MRF2, OCT4	2	striated muscle contraction (2)
Skeletal muscle	MYOGNF1, SP3	2	striated muscle contraction (2), regulation of ATPase activity (2)
Skeletal muscle	NF1, ZIC3	2	regulation of striated muscle contraction (2), striated muscle contraction (2), regulation of ATPase activity (2), muscle contraction (2)
Skeletal muscle	NKX25, PPARA	3	striated muscle contraction (3), skeletal muscle contraction (2), regulation of heart contraction (2), ventricular cardiac muscle morphogenesis (2), regulation of striated muscle contraction (2)
Skeletal muscle	NKX25, TBP	2	striated muscle contraction (2), skeletal muscle contraction (2), regulation of ATPase activity (2), muscle contraction (2)
Skeletal muscle	OCT4, YY1	3	muscle filament sliding (3), striated muscle contraction (3)
Skeletal muscle	OSF2, STAT	2
Skeletal muscle	P300, ZIC3	2	striated muscle contraction (2), regulation of ATPase activity (2), muscle contraction (2)
Skeletal muscle	PAX, TBP	2
Skeletal muscle	PAX2, RUSH1A	2	regulation of striated muscle contraction (2), striated muscle contraction (2), skeletal muscle contraction (2), regulation of ATPase activity (2), muscle contraction (2)
Skeletal muscle	PAX4, PAX4	2	ventricular cardiac muscle morphogenesis (2), striated muscle contraction (2), regulation of ATPase activity (2)
Skeletal muscle	PPARA, P300	2	regulation of striated muscle contraction (2), striated muscle contraction (2), skeletal muscle contraction (2), regulation of ATPase activity (2), muscle contraction (2)
Skeletal muscle	PPARA, SP1	2
Skeletal muscle	PPARA, SP3	2	ventricular cardiac muscle morphogenesis (2), striated muscle contraction (2), regulation of heart contraction (2), regulation of ATPase activity (2), muscle contraction (2)
Skeletal muscle	TCF11, TBP	2	muscle filament sliding (2), striated muscle contraction (2)
Skeletal muscle	TEL2, ZIC3	2	striated muscle contraction (2), regulation of heart contraction (2), muscle development (2)
Skeletal muscle	TTF1, SMAD3	2	striated muscle contraction (2)
Skeletal muscle	TTF1, ZIC3	3	striated muscle contraction (3), regulation of ATPase activity (3), muscle contraction (3), muscle filament sliding (2), ventricular cardiac muscle morphogenesis (2)
Smooth muscle	AP2, SRY	2	cell adhesion (2)
Smooth muscle	AP2, TST1	2	cell adhesion (2), skeletal development (2)
Smooth muscle	AP2ALPHA, SRY	2	cell adhesion (2)
Smooth muscle	CACD NF1	2	cell adhesion (2)
Smooth muscle	CART1 CMAF	2
Smooth muscle	CDPCR3 NFAT	2
Smooth muscle	CEBP PAX4	2	cell adhesion (2), response to hypoxia (2), cell-cell signaling (2), cell-cell signaling (2)
Smooth muscle	CETS1P54 VDR	2	cell adhesion (2)
Smooth muscle	CMAF DR3	2	cell adhesion (2)
Smooth muscle	CP2 PAX4	2	cell adhesion (2)
Smooth muscle	CP2 ZIC3	2	cell adhesion (2)
Smooth muscle	ETF LRF	2
Smooth muscle	FAC1 FOXJ2	2
Smooth muscle	FOX PAX2	2
Smooth muscle	FOXJ2 HNF3	2
Smooth muscle	GATA4 RUSH1A	2	cell adhesion (2)
Smooth muscle	HNF3 RUSH1A	2
Smooth muscle	HOXA4 RUSH1A	2	cell adhesion (2)
Smooth muscle	MAF PAX	2
Smooth muscle	MAZ SPZ1	2
Smooth muscle	MEIS1 XVENT1	2
Smooth muscle	MINI19_B VDR	2
Smooth muscle	MINI19_B YY1	2
Smooth muscle	PAX4 PAX5	2
Smooth muscle	RUSH1A RUSH1A	2
Smooth muscle	SOX10 TBP	2
Smooth muscle	TAL1BETAE47 XVENT1	2	cell adhesion (2)
Smooth muscle	TST1 SRY	2	cell adhesion (2), response to hypoxia, heart development (2)
Smooth muscle	VDR OCT1	2	cell adhesion (2)
Testis	AP2, DR3	4	spermatogenesis (4)
Testis	AP2, ETF	3	spermatogenesis (3)
Testis	AP2, NF1	5
Testis	AP2, OCT4	3
Testis	AP2, PPARA	3	spermatogenesis (3)
Testis	AP2, XVENT1	4	spermatogenesis (4)
Testis	AP2ALPHA, GATA4	3
Testis	AREB6, DR3	4
Testis	CACD, MYB	3	spermatogenesis (3)
Testis	CEBP, CEBPGAMMA	5	spermatid development (5), spermatogenesis (5)
Testis	CEBPA, CEBPGAMMA	5
Testis	CEBPGAMMA, CEBPGAMMA	3	spermatogenesis (3)
Testis	CEBPGAMMA, GEN_INI3_B	4	spermatogenesis (4), spermatid development (3)
Testis	CEBPGAMMA, HMGIY	4	spermatogenesis (4)
Testis	CEBPGAMMA, MRF2	3	spermatogenesis (3)
Testis	CHOP, KROX	3	spermatogenesis (3)
Testis	CHOP, MEIS1	3
Testis	CMAF, HNF4ALPHA	3	spermatogenesis (3)
Testis	CP2, AR	3
Testis	DBP, TBP	5	spermatogenesis (3)
Testis	DR4, SPZ1	4	spermatogenesis (4)
Testis	EBOX, PAX2	4	spermatogenesis (4)
Testis	EBOX, PLZF	3
Testis	EBOX, SREBP1	3
Testis	EFC, STAT	3	spermatogenesis (3)
Testis	ETF, NF1	4
Testis	ETF, PAX2	3	spermatogenesis (3)
Testis	FAC1, FOXJ2	5	spermatogenesis (4)
Testis	FAC1, TBP	4
Testis	FOX, PAX4	3
Testis	FOXJ2, OCT1	3
Testis	GEN_INI3_B, GEN_INI3_B	4	spermatogenesis (4), spermatid development (3)
Testis	GRE_C, PPARA	4
Testis	HAND1E47, HAND1E47	3	spermatogenesis (3)
Testis	HAND1E47, VDR	3	spermatogenesis (3)
Testis	HAND1E47, ZIC3	3	spermatogenesis (3)
Testis	HMGIY, HNF4ALPHA	4	spermatogenesis (3)
Testis	HMGIY, SREBP	3
Testis	HNF3, HNF3B	3
Testis	HNF3, OCT1	3
Testis	HNF3, PPARA	3
Testis	HNF3B, PLZF	3
Testis	HOXA4, OCT	3
Testis	LRF, NF1	3
Testis	LRF, PAX4	3
Testis	MEIS1, PAX4	3	spermatogenesis (3)
Testis	MINI19_B, NF1	3	spermatogenesis (3)
Testis	MRF2, YY1	3	spermatogenesis (3)
Testis	MYB, SP1	4	spermatogenesis (4,), cell division (3)
Testis	MYOGNF1, DR3	3	spermatogenesis (3)
Testis	MYOGNF1, HNF4ALPHA	3	spermatogenesis (3)
Testis	MYOGNF1, P300	3	spermatogenesis (3)
Testis	MYOGNF1, SP1	3	spermatogenesis (3)
Testis	MYOGNF1, SPZ1	4	spermatogenesis (4)
Testis	NFAT, PAX5	4
Testis	NFY, XVENT1	4
Testis	OCT, OCT4	3
Testis	OCT1, OCT4	3
Testis	OCT1, SRY	4
Testis	PAX4, TBP	3	spermatid development (3), spermatogenesis (3)
Testis	PAX4, ZIC3	3	spermatogenesis (3)
Testis	POU3F2, COUP_DR1	4
Testis	POU3F2, PAX4	5	spermatogenesis (5), spermatid development (4)
Testis	PPARA, STAT	3	spermatogenesis (3)
Testis	PPARA, WT1	3
Testis	RUSH1A, YY1	3	spermatogenesis (3)
Testis	SOX10, YY1	4	spermatogenesis (3)
Testis	SP3, SP3	3
Testis	SP3, WT1	5
Testis	SPZ1, SREBP	3
Testis	TAL1BETAE47, PPARA	3
Testis	TAL1BETAE47, RUSH1A	3	spermatogenesis (3)
Testis	TEL2, YY1	4
Testis	TST1, SREBP1	3	spermatogenesis (3)
Thyroid	AP2, PPARA	2
Thyroid	CEBPA, CEBPGAMMA	2
Thyroid	CETS1P54, PPARA	2
Thyroid	CETS1P54, VDR	2
Thyroid	DR3, SP3	2	hormone biosynthetic process (2)
Thyroid	EBOX, CMAF	2
Thyroid	EGR1, SP1	2
Thyroid	EGR1, SPZ1	2
Thyroid	ETF, DR3	2
Thyroid	ETS, SPZ1	2
Thyroid	ETS, WT1	2
Thyroid	FAC1, GATA4	2
Thyroid	GATA4, OCT4	2
Thyroid	GEN_INI3_B, MEIS1	2
Thyroid	GRE_C, SREBP1	2
Thyroid	HAND1E47, SREBP1	2
Thyroid	HMGIY, PAX5	2
Thyroid	KROX, PPARA	2
Thyroid	MAZ, SPZ1	2
Thyroid	MYOGNF1, DR3	2
Thyroid	NKX25, PPAR_DR1	2
Thyroid	NKX25, XVENT1	2	hormone biosynthetic process (2)
Thyroid	OSF2, YY1	2
Thyroid	PAX, SREBP1	2
Thyroid	PPARA, SP1	2
Thyroid	PPARA, TBP	2
Thyroid	TBP, YY1	2	striated muscle contraction (2)
