# Supplementary material for: Identification of interacting transcription factors regulating tissue gene expression in human
Source: BMC Genomics. 2010 Jan 19;11:49. doi: 10.1186/1471-2164-11-49 (PMC2822763; doi:10.1186/1471-2164-11-49)
Supplement: Additional file 5 — Lists multiple interacting TFs (3 TFs) and their potential functions for the 79 human tissues. [file 1471-2164-11-49-S5.xls]

## Sheet: OUTOUTOUT
Additional data file 5. Multiple interacting TFs (3 TFs) and their potential functions for the 79 human tissues.
Tissue	Interacting TF	Unique for the tissue	Top 5 enriched function categories (function category:# gene:p-value)
721_B_lymphoblasts	AIRE:CEBP:PAX4	YES	chromosome segregation:3:9.55E-06,
721_B_lymphoblasts	AP2:CETS1P54:ETF
721_B_lymphoblasts	AP2:ETF:HAND1E47
721_B_lymphoblasts	AP2:ETF:PPARA
721_B_lymphoblasts	AP2:LRF:NF1	YES
721_B_lymphoblasts	AP2ALPHA:AP2:NF1
721_B_lymphoblasts	AP2ALPHA:CHOP:NFY	YES
721_B_lymphoblasts	AP2ALPHA:CP2:NFY	YES
721_B_lymphoblasts	AP2ALPHA:MYOGNF1:NFY	YES
721_B_lymphoblasts	AP2ALPHA:NF1:NFY	YES
721_B_lymphoblasts	AREB6:HOXA4:PAX2	YES
721_B_lymphoblasts	CART1:GATA4:PAX4	YES	cell division:9:3.31E-08, mitosis:8:8.56E-08, cell cycle:10:7.16E-07, phosphoinositide-mediated signaling:4:5.92E-06,
721_B_lymphoblasts	CART1:PAX4:YY1	YES	phosphoinositide-mediated signaling:5:5.09E-08, cell division:7:1.69E-06, spindle organization:3:5.02E-06, cell cycle:7:1.01E-04,
721_B_lymphoblasts	CDXA:HOXA4:SOX10	YES
721_B_lymphoblasts	CEBPGAMMA:CEBPGAMMA:NKX25	YES	cell cycle:9:2.12E-05,
721_B_lymphoblasts	CEBPGAMMA:CEBPGAMMA:PAX6	YES
721_B_lymphoblasts	CEBPGAMMA:CEBPGAMMA:PLZF
721_B_lymphoblasts	CEBPGAMMA:GEN_INI3_B:PLZF		cell cycle:10:3.30E-06,
721_B_lymphoblasts	CEBPGAMMA:NKX25:PAX6	YES	cell cycle:18:6.27E-11, cell division:11:9.85E-08, mitotic sister chromatid segregation:4:8.30E-07, DNA replication:9:8.84E-07, phosphoinositide-mediated signaling:4:6.96E-05,
721_B_lymphoblasts	CEBPGAMMA:NKX25:PLZF		cell division:10:7.37E-07, cell cycle:12:6.11E-06, mitosis:8:9.10E-06,
721_B_lymphoblasts	CETS1P54:HOXA4:SOX10	YES
721_B_lymphoblasts	CHOP:HAND1E47:NFY	YES
721_B_lymphoblasts	CHOP:MYOGNF1:NFY	YES	DNA replication:4:1.82E-05,
721_B_lymphoblasts	CHOP:NF1:NFY	YES	DNA replication:4:2.21E-06,
721_B_lymphoblasts	CHOP:NFY:NFY	YES	DNA replication initiation:3:2.19E-07,
721_B_lymphoblasts	CP2:EGR1:ZIC3		DNA replication:4:5.11E-06,
721_B_lymphoblasts	CP2:HIC1:ZIC3
721_B_lymphoblasts	EFC:PAX4:TEL2	YES
721_B_lymphoblasts	ETF:HAND1E47:NFY	YES
721_B_lymphoblasts	ETF:HAND1E47:NKX25	YES
721_B_lymphoblasts	FAC1:FOXJ2:OCT4		mitosis:7:6.85E-07, cell division:7:3.15E-06, cell cycle:8:2.34E-05,
721_B_lymphoblasts	FAC1:FOXJ2:TBP
721_B_lymphoblasts	FAC1:FOXJ2:XVENT1		cell division:11:4.12E-09, mitosis:9:8.77E-08, cell cycle:12:2.99E-07, anaphase-promoting complex-dependent proteasomal ubiquitin-dependent protein catabolic process:5:1.84E-05, phosphoinositide-mediated signaling:4:2.17E-05,
721_B_lymphoblasts	FAC1:OCT4:XVENT1		cell cycle:13:7.05E-07, mitosis:9:7.34E-07, cell division:9:4.76E-06,
721_B_lymphoblasts	FAC1:TBP:XVENT1
721_B_lymphoblasts	FOXJ2:HNF3:PAX4		cell cycle:10:1.68E-08, cell division:8:2.39E-08, mitosis:6:2.16E-06,
721_B_lymphoblasts	FOXJ2:PAX4:POU3F2		cell cycle:26:3.11E-14, cell division:19:5.22E-13, DNA replication:13:9.85E-09, mitosis:13:1.43E-08, phosphoinositide-mediated signaling:7:7.87E-08,
721_B_lymphoblasts	GEN_INI3_B:NF1:PLZF	YES
721_B_lymphoblasts	HAND1E47:MYOGNF1:NFY	YES
721_B_lymphoblasts	HAND1E47:NFY:NKX25	YES	cell cycle:9:7.73E-08, cell division:7:2.02E-07, mitosis:6:1.04E-06,
721_B_lymphoblasts	HAND1E47:NFY:ZIC3
721_B_lymphoblasts	HMGIY:NFAT:POU3F2
721_B_lymphoblasts	HNF3:PAX2:RUSH1A		cell cycle:7:4.00E-06, mitotic chromosome movement towards spindle pole:2:1.94E-05, cell division:5:2.74E-05,
721_B_lymphoblasts	LRF:NF1:PAX5	YES
721_B_lymphoblasts	LRF:PAX5:VDR
721_B_lymphoblasts	MAF:PAX4:XVENT1	YES	cell division:5:7.86E-07, cell cycle:5:1.77E-05,
721_B_lymphoblasts	MYOGNF1:NF1:NFY	YES	cell cycle:6:4.05E-07, DNA replication:4:7.33E-06, mitosis:4:8.33E-06, cell division:4:2.08E-05,
721_B_lymphoblasts	MYOGNF1:NFY:TCF11
721_B_lymphoblasts	NF1:NFY:NFY	YES	DNA replication:6:2.01E-08, cell cycle:7:1.76E-07, mitosis:5:1.03E-06, cell division:5:3.22E-06,
721_B_lymphoblasts	NF1:NFY:TTF1	YES
721_B_lymphoblasts	NFY:NFY:TTF1	YES
721_B_lymphoblasts	NFY:PAX8:TTF1	YES
adipocyte	AP2:NKX25:XVENT1		oxidation reduction:18:9.43E-06, blood circulation:6:1.38E-05, cell adhesion:18:1.96E-05, skeletal development:8:3.38E-05,
adipocyte	AP2:PPARA:WT1
adipocyte	AP2:SP3:WT1
adipocyte	CACD:PAX8:SOX10	YES
adipocyte	CART1:CHOP:HOXA4	YES	collagen fibril organization:4:2.24E-05,
adipocyte	CART1:FAC1:HOXA4		collagen fibril organization:3:2.41E-05,
adipocyte	CEBPA:GATA4:RUSH1A	YES
adipocyte	CETS1P54:NKX25:SP3	YES	cell adhesion:10:1.09E-05,
adipocyte	CETS1P54:SP3:TEL2	YES
adipocyte	DR3:ETF:LRF	YES
adipocyte	EGR1:SP1:ZF5_B
adipocyte	FOX:NCX:PAX2	YES
adipocyte	FOX:PAX2:PAX2
adipocyte	HNF3B:MYOGNF1:PAX4	YES
adipocyte	HNF3B:PAX4:TST1	YES
adipocyte	HNF4ALPHA:PAX4:SREBP	YES
adipocyte	HOXA4:PAX4:SREBP	YES	oxidation reduction:14:5.56E-06,
adipocyte	HOXA4:SP3:SREBP	YES
adipocyte	KROX:MAZ:PPARA	YES
adipocyte	LRF:MYOGNF1:VDR	YES
adipocyte	LRF:NKX25:PAX8		extracellular matrix organization:4:1.53E-05,
adipocyte	LRF:NKX25:VDR		skeletal development:8:1.96E-08, cell adhesion:12:1.23E-06,
adipocyte	MAZ:NKX25:SP3
adipocyte	MAZ:PPARA:SP3		skeletal development:4:1.18E-05,
adipocyte	MYOGNF1:SP3:SREBP1	YES
adipocyte	NKX25:PAX4:XVENT1	YES
adipocyte	NKX25:SP3:SP3
adipocyte	NKX25:SP3:TEL2	YES
adipocyte	OSF2:PAX2:RUSH1A
adipocyte	PAX4:SP3:SREBP	YES
adipocyte	PPARA:SP1:WT1
adipocyte	SP3:SREBP1:SREBP	YES
adrenal_cortex	AP1:GEN_INI3_B:GEN_INI3_B	YES
adrenal_cortex	AP2:AP2:DR3
adrenal_cortex	AP2:DR3:LRF	YES
adrenal_cortex	AP2:KROX:PPARA
adrenal_cortex	AP2:PPARA:TEL2	YES
adrenal_cortex	AP2ALPHA:AP2:TST1	YES
adrenal_cortex	AP2ALPHA:CACD:MAZ	YES
adrenal_cortex	AP2ALPHA:EGR1:KROX
adrenal_cortex	BRCA:CHOP:SP1	YES
adrenal_cortex	CDXA:CEBPGAMMA:PAX2	YES	C21-steroid hormone biosynthetic process:6:1.27E-09, glucocorticoid biosynthetic process:3:2.31E-05, male sex determination:3:3.28E-05, cholesterol metabolic process:5:3.39E-05, steroid biosynthetic process:4:4.99E-05,
adrenal_cortex	CEBP:HOXA4:NFAT
adrenal_cortex	CP2:ETF:MINI19_B
adrenal_cortex	DR3:LRF:NKX25	YES
adrenal_cortex	DR4:MINI19_B:NKX25
adrenal_cortex	ETF:TTF1:VMYB	YES
adrenal_cortex	FAC1:OCT:XVENT1
adrenal_cortex	FOXJ2:HNF4ALPHA:PAX4	YES
adrenal_cortex	FOXJ2:MYOGNF1:PAX4		C21-steroid hormone biosynthetic process:4:4.25E-06,
adrenal_cortex	GATA:PAX4:TBP	YES
adrenal_cortex	HOXA4:NFAT:POU3F2	YES
adrenal_cortex	MINI19_B:NKX25:SRY
adrenal_cortex	MINI19_B:PAX4:SRY
adrenal_cortex	NFAT:PAX4:SRY	YES
adrenal_cortex	OCT1_07:PAX4:SRY	YES
adrenal_cortex	PAX4:PPARA:SP1	YES
adrenal_cortex	PAX4:SOX10:TBP	YES
adrenal_cortex	PAX4:SRY:TBP	YES	C21-steroid hormone biosynthetic process:7:2.93E-10,
adrenal_cortex	TBP:XVENT1:YY1
adrenal_gland	AP2:AP2:DR3
adrenal_gland	AP2:AP2:ETF
adrenal_gland	AP2:AP2:KROX
adrenal_gland	AP2:AP2:PPARA
adrenal_gland	AP2:AP2:TST1		cholesterol metabolic process:3:1.66E-05,
adrenal_gland	AP2:DR3:ETF
adrenal_gland	AP2:DR3:KROX	YES
adrenal_gland	AP2:ETF:KROX
adrenal_gland	AP2:ETF:PPARA
adrenal_gland	AP2:HIC1:PPARA
adrenal_gland	AP2:KROX:PPARA
adrenal_gland	AP2ALPHA:AP2:KROX
adrenal_gland	AP2ALPHA:AP2:TST1
adrenal_gland	AP2ALPHA:KROX:NF1
adrenal_gland	AR:CHOP:XVENT1	YES
adrenal_gland	CACD:DR4:PAX4		cholesterol biosynthetic process:4:4.70E-05,
adrenal_gland	CACD:PAX4:TAXCREB
adrenal_gland	CDPCR3:HOXA4:NFAT
adrenal_gland	CEBPGAMMA:MRF2:OCT1	YES
adrenal_gland	CETS1P54:LRF:VDR
adrenal_gland	CETS1P54:MAZ:VDR
adrenal_gland	CHOP:MRF2:XVENT1	YES	C21-steroid hormone biosynthetic process:4:6.02E-07, oxidation reduction:11:1.28E-05,
adrenal_gland	CHOP:OCT1:XVENT1		auditory receptor cell fate specification:2:2.27E-05, positive regulation of auditory receptor cell differentiation:2:2.27E-05, egg activation:2:4.53E-05, pinocytosis:2:4.53E-05, cell morphogenesis involved in differentiation:2:4.53E-05,
adrenal_gland	HNF4ALPHA:PAX4:YY1	YES	C21-steroid hormone biosynthetic process:3:6.96E-07,
adrenal_gland	MINI19_B:PAX4:SRY
adrenal_gland	MRF2:XVENT1:YY1	YES
adrenal_gland	OCT1:PAX2:XVENT1
adrenal_gland	OCT4:PAX4:PAX4	YES	C21-steroid hormone biosynthetic process:7:6.04E-09, cholesterol metabolic process:9:2.18E-07, oxidation reduction:22:9.92E-06, lipid transport:7:7.58E-05,
adrenal_gland	PAX2:PLZF:RUSH1A
adrenal_gland	PAX3:PPARA:SP1
adrenal_gland	PAX3:SP1:WT1
adrenal_gland	PAX3:SP3:WT1
adrenal_gland	PPARA:SP1:SP3
adrenal_gland	PPARA:SP1:WT1
adrenal_gland	PPARA:SP3:WT1
amygdala	AP2:AP2:DR4		nervous system development:5:3.43E-06,
amygdala	AP2:AP2:ETF
amygdala	AP2:AP2:GEN_INI3_B	YES
amygdala	AP2:AP2:PAX2
amygdala	AP2:AP2:PPARA
amygdala	AP2:AP2:XVENT1
amygdala	AP2:CEBP:GEN_INI3_B	YES
amygdala	AP2:CEBP:PPARA
amygdala	AP2:CEBP:XVENT1
amygdala	AP2:DR4:ETF
amygdala	AP2:ETF:GEN_INI3_B
amygdala	AP2:ETF:PAX2
amygdala	AP2:ETF:PPARA
amygdala	AP2:ETF:XVENT1
amygdala	AP2:HIC1:PPARA
amygdala	AP2:PPARA:SREBP
amygdala	AP2ALPHA:CETS1P54:CP2	YES
amygdala	AP2ALPHA:CETS1P54:KROX	YES	synaptic transmission:9:4.82E-10, central nervous system development:5:4.49E-06, inner ear receptor cell differentiation:2:7.17E-05, regulation of synaptic transmission:2:7.17E-05,
amygdala	AP2ALPHA:CETS1P54:PAX2	YES	ionotropic glutamate receptor signaling pathway:3:2.22E-06,
amygdala	AP2ALPHA:CP2:KROX
amygdala	AP2ALPHA:KROX:PAX2	YES
amygdala	CACD:DR3:ETF
amygdala	CEBP:CEBP:NKX25	YES	neuropeptide signaling pathway:5:1.44E-05,
amygdala	CEBP:GATA:NKX25		nervous system development:6:5.96E-06,
amygdala	CEBPA:CEBP:NKX25	YES
amygdala	CEBPGAMMA:CEBPGAMMA:PAX4
amygdala	CEBPGAMMA:EFC:PAX4	YES
amygdala	CEBPGAMMA:FAC1:HMGIY
amygdala	CEBPGAMMA:FAC1:PAX4
amygdala	CEBPGAMMA:HMGIY:PAX4
amygdala	CEBPGAMMA:HMGIY:POU3F2	YES
amygdala	CEBPGAMMA:NF1:PAX4	YES
amygdala	CETS1P54:NFAT:PAX4	YES
amygdala	CHOP:HNF4ALPHA:POU3F2	YES
amygdala	COUP_DR1:CP2:PAX4	YES
amygdala	CP2:ETF:PAX4	YES	synaptic transmission:9:2.33E-06, ionotropic glutamate receptor signaling pathway:3:1.13E-05,
amygdala	CP2:MINI19_B:PAX4	YES	nervous system development:9:8.21E-06,
amygdala	DBP:NKX25:TBP
amygdala	DBP:OCT1:OCT4	YES
amygdala	DBP:OCT1:POU3F2	YES
amygdala	DBP:PAX4:TBP
amygdala	DR3:ETF:PAX4
amygdala	EGR1:KROX:ZF5_B
amygdala	EGR1:LRF:ZF5_B
amygdala	EGR1:PAX2:ZF5_B
amygdala	ETF:MINI19_B:PAX4
amygdala	FAC1:OCT4:OCT	YES
amygdala	GATA4:NFAT:PAX4
amygdala	HIC1:PPARA:VDR
amygdala	HMGIY:HNF4ALPHA:POU3F2	YES
amygdala	HNF3:XVENT1:YY1
amygdala	IPF1:PAX2:TAL1BETAE47
amygdala	IPF1:PAX4:TAL1BETAE47	YES
amygdala	LRF:LRF:NKX25	YES
amygdala	LRF:NKX25:PAX8		synaptic transmission:8:1.85E-06,
amygdala	MAZ:SP1:SP3
amygdala	MAZ:SP1:WT1
amygdala	MAZ:SP3:WT1		sodium ion transport:6:3.88E-07, clustering of voltage-gated sodium channels:2:2.57E-05, potassium ion transport:5:3.89E-05, positive regulation of neuron differentiation:2:4.28E-05, regulation of axon extension:2:6.42E-05,
amygdala	MYOGNF1:NFY:ZIC3
amygdala	NFY:P300:ZIC3	YES
amygdala	NKX25:PAX4:TBP		synaptic transmission:12:7.07E-07, nervous system development:16:1.92E-06, neurotransmitter secretion:5:5.91E-06,
appendix	AP1:HMGIY:PAX4	YES
appendix	AP2:NKX25:PPARA	YES
appendix	AP2ALPHA:CACD:NF1	YES
appendix	CACD:ETF:NF1
appendix	CDXA:PAX2:SOX10	YES
appendix	CEBP:PAX4:SREBP	YES
appendix	CMAF:LRF:NKX25	YES
appendix	CP2:E2A:ZIC3
appendix	DR3:ETF:XVENT1	YES
appendix	E2A:NKX25:PPARA	YES
appendix	EFC:NKX25:SP3
appendix	ETF:HOXA4:NCX	YES
appendix	ETF:HOXA4:XVENT1
appendix	ETF:NCX:XVENT1	YES
appendix	ETF:NF1:XVENT1	YES
appendix	ETS:SP3:WT1	YES
appendix	ETS:SPZ1:VDR
appendix	ETS:SPZ1:WT1	YES
appendix	ETS:VDR:WT1
appendix	FOX:PAX2:PAX4	YES
appendix	FOX:PAX4:POU3F2
appendix	HMGIY:OCT1_07:OCT4	YES
appendix	MAF:NKX25:SP3	YES
appendix	MRF2:OCT4:SREBP1	YES
appendix	NF1:PAX4:SREBP
appendix	NKX25:PAX5:SP3
appendix	OCT1_07:OCT4:PAX4	YES
appendix	SOX10:TBP:XVENT1	YES
atrioventricular_node	AP2:GATA4:P300	YES
atrioventricular_node	AP2:HIC1:PAX4	YES
atrioventricular_node	CDXA:PAX2:TST1	YES
atrioventricular_node	CEBPGAMMA:DBP:PAX2
atrioventricular_node	CP2:GEN_INI3_B:HIC1	YES
atrioventricular_node	CP2:HIC1:ZIC3
atrioventricular_node	DBP:PAX2:SRY	YES
atrioventricular_node	DBP:PAX2:TST1
atrioventricular_node	E2A:HOXA4:XVENT1	YES
atrioventricular_node	FOXJ2:FOX:PAX4
atrioventricular_node	FOXJ2:HNF3:PAX4
atrioventricular_node	HOXA4:OCT1:PAX4	YES
atrioventricular_node	LEF1:SRY:XVENT1	YES
atrioventricular_node	MYOGNF1:NFY:PAX4	YES
atrioventricular_node	NF1:NKX25:SP3	YES
atrioventricular_node	NFAT:PAX2:TBP	YES
atrioventricular_node	NKX25:OCT1:SP3
atrioventricular_node	NKX25:P300:SP3	YES
atrioventricular_node	NKX25:PAX5:SP3
atrioventricular_node	PAX4:PAX:SREBP1	YES
atrioventricular_node	PAX4:TAL1BETAE47:TAL1BETAE47	YES
BM_CD105_endothelial	AP2:CEBPGAMMA:CHOP	YES
BM_CD105_endothelial	AP2:GRE_C:NKX25
BM_CD105_endothelial	AP2:HIC1:NKX25
BM_CD105_endothelial	AP2:NKX25:PLZF	YES
BM_CD105_endothelial	AP2:NKX25:SREBP1	YES	DNA replication:8:4.48E-07, DNA unwinding during replication:4:1.35E-06, cell cycle:9:4.62E-05,
BM_CD105_endothelial	AP2:NKX25:TCF11	YES	cell cycle:10:1.23E-06,
BM_CD105_endothelial	AP2:NKX25:TST1
BM_CD105_endothelial	AP2:NKX25:TTF1	YES	cell cycle:22:5.53E-10, cell division:15:1.37E-08, phosphoinositide-mediated signaling:7:1.56E-07, DNA replication:12:2.53E-07, mitosis:12:3.53E-07,
BM_CD105_endothelial	AP2:NKX25:XVENT1		cell division:33:2.59E-18, cell cycle:43:6.94E-18, mitosis:24:6.06E-13, phosphoinositide-mediated signaling:12:5.03E-11, DNA replication:20:5.81E-10,
BM_CD105_endothelial	AP2:PAX4:PLZF	YES
BM_CD105_endothelial	AP2:PLZF:XVENT1	YES
BM_CD105_endothelial	AP2:TCF11:XVENT1	YES
BM_CD105_endothelial	CART1:FOX:PAX4	YES
BM_CD105_endothelial	CEBPA:HNF3:PAX4	YES
BM_CD105_endothelial	CEBPA:PAX4:PLZF
BM_CD105_endothelial	CEBPGAMMA:FOXJ2:PAX4		cell cycle:20:1.59E-09, cell division:15:2.19E-09, phosphoinositide-mediated signaling:7:6.26E-08, mitosis:12:8.23E-08, DNA replication:10:3.64E-06,
BM_CD105_endothelial	CEBPGAMMA:PAX4:PLZF		phosphoinositide-mediated signaling:7:4.89E-07, DNA replication:12:1.53E-06, mitosis:12:2.11E-06, DNA repair:12:2.89E-06, anaphase-promoting complex-dependent proteasomal ubiquitin-dependent protein catabolic process:8:3.99E-06,
BM_CD105_endothelial	CETS1P54:VDR:ZF5_B	YES
BM_CD105_endothelial	CMAF:PAX4:POU3F2	YES	heme biosynthetic process:4:2.09E-06, DNA replication:7:2.62E-05, phosphoinositide-mediated signaling:4:3.79E-05, cell cycle:10:5.30E-05,
BM_CD105_endothelial	CP2:MINI19_B:PAX4		DNA unwinding during replication:4:9.83E-07,
BM_CD105_endothelial	CP2:MINI19_B:ZIC3	YES	DNA unwinding during replication:3:1.16E-05,
BM_CD105_endothelial	CP2:NFY:PAX4
BM_CD105_endothelial	CP2:PAX4:TFE
BM_CD105_endothelial	ER:PAX4:TBP	YES
BM_CD105_endothelial	FAC1:NKX25:XVENT1	YES	cell cycle:25:2.73E-12, cell division:18:3.11E-11, mitosis:15:7.35E-10, heme biosynthetic process:5:1.33E-06, DNA replication:10:1.25E-05,
BM_CD105_endothelial	FAC1:PAX4:XVENT1	YES	mitosis:12:2.50E-10, cell division:13:2.64E-10, cell cycle:15:7.76E-09, phosphoinositide-mediated signaling:4:4.77E-05, heme biosynthetic process:3:1.08E-04,
BM_CD105_endothelial	FOX:OCT1:PAX2		mitotic cell cycle checkpoint:2:4.75E-05,
BM_CD105_endothelial	FOX:PAX2:PAX4
BM_CD105_endothelial	FOX:PAX4:POU3F2
BM_CD105_endothelial	FOXJ2:HNF3:PAX4		cell cycle:10:9.09E-09, cell division:8:1.47E-08, mitosis:6:1.52E-06,
BM_CD105_endothelial	FOXJ2:PAX4:POU3F2		cell cycle:23:5.73E-11, cell division:17:1.61E-10, DNA replication:14:2.88E-09, mitosis:13:3.54E-08, phosphoinositide-mediated signaling:7:1.32E-07,
BM_CD105_endothelial	HMGIY:MRF2:OCT4
BM_CD105_endothelial	HNF3:NKX25:P300	YES	cell division:8:4.19E-07, mitosis:7:1.21E-06, cell cycle:9:5.38E-06, anaphase-promoting complex-dependent proteasomal ubiquitin-dependent protein catabolic process:4:7.85E-05,
BM_CD105_endothelial	HNF3:NKX25:TTF1	YES	cell division:12:2.13E-09, cell cycle:13:2.77E-07, mitosis:9:3.73E-07, anaphase-promoting complex-dependent proteasomal ubiquitin-dependent protein catabolic process:6:2.51E-06, positive regulation of ubiquitin-protein ligase activity during mitotic cell cycle:5:5.07E-05,
BM_CD105_endothelial	HNF3B:PAX4:PLZF
BM_CD105_endothelial	HNF3B:PLZF:SREBP1	YES
BM_CD105_endothelial	HOXA4:NKX25:OCT1_07	YES
BM_CD105_endothelial	LRF:MINI19_B:NKX25
BM_CD105_endothelial	LRF:PAX5:VDR
BM_CD105_endothelial	NCX:PAX4:TBP	YES	DNA replication:16:2.44E-11, cell cycle:20:7.91E-09, mitosis:13:2.84E-08, cell division:14:5.57E-08, phosphoinositide-mediated signaling:6:2.13E-06,
BM_CD105_endothelial	NF1:NFY:NKX25	YES	DNA replication:5:2.04E-06, cell cycle:6:1.07E-05, mitosis:4:6.51E-05, DNA repair:4:7.35E-05,
BM_CD105_endothelial	NF1:NKX25:VDR	YES
BM_CD105_endothelial	NFAT:PAX4:PLZF
BM_CD105_endothelial	NFAT:PAX4:POU3F2
BM_CD105_endothelial	NFY:PAX4:SREBP1	YES	cell division:4:6.63E-05, mitotic spindle organization:2:6.89E-05,
BM_CD105_endothelial	NKX25:OCT1:TTF1	YES
BM_CD105_endothelial	NKX25:OCT1:XVENT1
BM_CD105_endothelial	NKX25:OCT1_07:XVENT1	YES
BM_CD105_endothelial	OCT:SREBP1:TST1	YES	oxygen transport:3:6.62E-07,
BM_CD105_endothelial	OCT1:OCT1:PAX2	YES	DNA replication initiation:3:5.25E-06, cytokinesis, contractile ring formation:2:9.73E-06, cytokinesis, initiation of separation:2:9.73E-06, porphyrin metabolic process:2:9.73E-06, tetrapyrrole biosynthetic process:2:3.24E-05,
BM_CD105_endothelial	OCT1:OCT1:XVENT1	YES
BM_CD105_endothelial	OCT1:PAX2:TST1
BM_CD105_endothelial	OCT1:PAX2:XVENT1
BM_CD105_endothelial	PAX2:PAX4:PLZF	YES	phosphoinositide-mediated signaling:6:5.09E-07, DNA replication:10:8.94E-07, cell cycle:13:2.18E-05,
BM_CD105_endothelial	PAX2:RUSH1A:RUSH1A
BM_CD33_myeloid	AP2:CETS1P54:ETS	YES
BM_CD33_myeloid	AP2ALPHA:CACD:CETS1P54	YES
BM_CD33_myeloid	AP2ALPHA:CETS1P54:TEL2	YES
BM_CD33_myeloid	AP2ALPHA:CP2:EGR1
BM_CD33_myeloid	CACD:CETS1P54:CETS1P54	YES
BM_CD33_myeloid	CACD:CETS1P54:PAX4
BM_CD33_myeloid	CACD:PAX4:TAXCREB
BM_CD33_myeloid	CART1:XVENT1:YY1
BM_CD33_myeloid	CDXA:CEBP:PAX4	YES	inflammatory response:11:1.53E-09, innate immune response:5:3.26E-05, cell motion:5:5.61E-05, leukotriene biosynthetic process:3:8.89E-05, serotonin secretion:2:9.41E-05,
BM_CD33_myeloid	CDXA:CEBPA:PLZF		inflammatory response:5:1.01E-05, positive regulation of innate immune response:2:3.68E-05,
BM_CD33_myeloid	CDXA:CEBPA:TST1		inflammatory response:7:6.96E-07,
BM_CD33_myeloid	CEBP:CEBP:PAX4
BM_CD33_myeloid	CEBP:CEBP:TST1
BM_CD33_myeloid	CEBP:PAX4:PAX4		inflammatory response:14:2.04E-08, cell motion:7:4.20E-05,
BM_CD33_myeloid	CEBP:PAX4:TST1	YES	inflammatory response:11:2.82E-08,
BM_CD33_myeloid	CEBP:PAX4:YY1	YES
BM_CD33_myeloid	CEBP:XVENT1:YY1	YES
BM_CD33_myeloid	CEBP:YY1:YY1	YES
BM_CD33_myeloid	CEBPA:CEBP:CEBP
BM_CD33_myeloid	CEBPA:CEBP:PAX4		inflammatory response:7:7.88E-06,
BM_CD33_myeloid	CEBPA:CEBP:TST1
BM_CD33_myeloid	CEBPA:PLZF:TST1	YES
BM_CD33_myeloid	CEBPA:XVENT1:YY1		positive regulation of type I hypersensitivity:2:1.16E-05, positive regulation of mast cell degranulation:2:1.94E-05, cell surface receptor linked signal transduction:4:4.16E-05,
BM_CD33_myeloid	CEBPGAMMA:CEBP:CEBP	YES	positive regulation of innate immune response:2:2.33E-05,
BM_CD33_myeloid	CEBPGAMMA:CEBP:PAX4		inflammatory response:11:2.54E-07,
BM_CD33_myeloid	CEBPGAMMA:CEBPGAMMA:CEBP		cell motion:4:7.83E-06,
BM_CD33_myeloid	FAC1:OCT4:XVENT1		cell motion:7:6.51E-06, inflammatory response:9:2.20E-05,
BM_CD33_myeloid	GFI1:NKX25:PAX4	YES	inflammatory response:7:3.54E-07, anti-apoptosis:5:1.66E-05,
BM_CD33_myeloid	HAND1E47:HOXA4:STAT1	YES
BM_CD33_myeloid	HAND1E47:NKX25:STAT1
BM_CD33_myeloid	HAND1E47:P300:STAT1	YES
BM_CD33_myeloid	HNF3:XVENT1:YY1
BM_CD33_myeloid	HOXA4:NKX25:STAT1
BM_CD33_myeloid	MAF:NKX25:OCT1	YES
BM_CD33_myeloid	MAF:NKX25:SREBP1	YES
BM_CD33_myeloid	NKX25:PAX:SP3	YES
BM_CD33_myeloid	NKX25:PAX4:SP3		inflammatory response:17:5.75E-08, cell motion:9:2.43E-05, apoptosis:17:3.33E-05, innate immune response:8:6.86E-05, chemotaxis:9:1.26E-04,
BM_CD33_myeloid	NKX25:PPARA:SP3		inflammatory response:11:3.88E-07,
BM_CD33_myeloid	OCT4:PAX4:TST1	YES
BM_CD33_myeloid	PAX4:PAX:SP3	YES
BM_CD33_myeloid	PAX4:PPARA:SP3		inflammatory response:11:5.25E-07,
BM_CD33_myeloid	TBP:XVENT1:YY1
BM_CD34	AP2:ETF:KROX
BM_CD34	AP2:ETF:STAT	YES
BM_CD34	AP2ALPHA:AP2:KROX
BM_CD34	CART1:MYOGNF1:PAX4	YES	DNA replication:9:3.49E-07, cell cycle:12:2.40E-06, phosphoinositide-mediated signaling:4:4.56E-05,
BM_CD34	CART1:OCT:PAX4	YES
BM_CD34	CART1:PAX4:PPARA
BM_CD34	CART1:PAX4:TEL2	YES	DNA replication:6:4.66E-07, DNA unwinding during replication:3:5.52E-06, DNA replication-dependent nucleosome assembly:2:2.25E-05,
BM_CD34	CDXA:HOXA4:RUSH1A
BM_CD34	CDXA:PAX2:RUSH1A	YES
BM_CD34	CEBP:PAX4:PAX4		phosphoinositide-mediated signaling:5:9.72E-06,
BM_CD34	CEBP:PAX4:SOX10	YES
BM_CD34	CEBPA:CEBP:PAX4
BM_CD34	CEBPGAMMA:GEN_INI3_B:NKX25		DNA replication:17:2.81E-11, phosphoinositide-mediated signaling:7:3.34E-07, cell cycle:18:2.07E-06, DNA repair:11:9.58E-06, cell division:12:1.16E-05,
BM_CD34	CEBPGAMMA:GEN_INI3_B:PLZF		DNA replication:7:5.18E-06,
BM_CD34	CEBPGAMMA:HNF3:NKX25	YES	phosphoinositide-mediated signaling:4:6.39E-06,
BM_CD34	CEBPGAMMA:NKX25:PLZF		DNA replication:8:7.80E-06,
BM_CD34	CEBPGAMMA:NKX25:S8
BM_CD34	CEBPGAMMA:NKX25:TAL1BETAE47	YES
BM_CD34	CEBPGAMMA:OCT:PLZF
BM_CD34	CMAF:FOXJ2:PAX4		DNA replication:8:7.92E-07, phosphoinositide-mediated signaling:4:2.05E-05, cell division:7:5.00E-05, cell cycle:9:8.27E-05,
BM_CD34	CP2:NFY:ZIC3
BM_CD34	EBOX:PAX4:POU3F2	YES
BM_CD34	ETS:HMGIY:PAX4		phosphoinositide-mediated signaling:6:2.15E-07,
BM_CD34	ETS:MINI19_B:PAX4	YES
BM_CD34	FOXJ2:MYOGNF1:PAX4		cell cycle:15:9.88E-07, cell division:9:5.93E-05, mitosis:8:6.97E-05, DNA repair:8:8.64E-05,
BM_CD34	FOXJ2:PAX4:POU3F2		DNA replication:14:1.16E-09, phosphoinositide-mediated signaling:7:8.23E-08, cell cycle:16:2.29E-06, cell division:10:4.79E-05, DNA repair:9:5.56E-05,
BM_CD34	GEN_INI3_B:NFY:TCF11
BM_CD34	HNF3:NKX25:OCT1
BM_CD34	MYOGNF1:NF1:SP1
BM_CD34	MYOGNF1:PAX4:POU3F2	YES	DNA replication:13:4.30E-09, DNA repair:9:3.10E-05,
BM_CD34	NF1:NFY:SP1
BM_CD34	NF1:NFY:ZIC3
BM_CD34	NF1:SP1:ZIC3
BM_CD34	NFAT:PAX2:PAX5	YES
BM_CD34	NFY:PAX2:ZIC3	YES	cell division:5:7.38E-06, cell cycle:6:1.07E-05, phosphoinositide-mediated signaling:3:1.33E-05, DNA replication:4:5.74E-05, mitotic cell cycle checkpoint:2:1.27E-04,
BM_CD34	NFY:SREBP1:ZIC3	YES
BM_CD34	NKX25:SP3:SP3
BM_CD34	OCT:PAX4:PLZF	YES
BM_CD34	OCT1:PAX2:XVENT1
BM_CD71_early_erythroid	AP1:HOXA4:PAX4	YES
BM_CD71_early_erythroid	AP1:HOXA4:SRY	YES
BM_CD71_early_erythroid	AP1:PAX4:SRY
BM_CD71_early_erythroid	AP2:CACD:NFY	YES
BM_CD71_early_erythroid	AP2ALPHA:CACD:TAXCREB	YES
BM_CD71_early_erythroid	BRCA:KROX:SP1	YES
BM_CD71_early_erythroid	BRCA:MYOGNF1:SP1
BM_CD71_early_erythroid	CACD:KROX:NF1
BM_CD71_early_erythroid	CACD:NF1:NFY		mitosis:6:4.76E-06, cell cycle:8:8.15E-06, cell division:6:1.77E-05, nitric oxide transport:2:4.53E-05, DNA replication:5:6.30E-05,
BM_CD71_early_erythroid	CACD:NFY:NKX25	YES
BM_CD71_early_erythroid	CACD:NFY:TCF11	YES
BM_CD71_early_erythroid	CACD:NFY:VMYB	YES
BM_CD71_early_erythroid	CACD:NKX25:TAXCREB	YES
BM_CD71_early_erythroid	CEBPGAMMA:OCT:PLZF
BM_CD71_early_erythroid	CEBPGAMMA:OCT1:PLZF		oxygen transport:3:1.50E-05, chromosome segregation:3:4.45E-05,
BM_CD71_early_erythroid	CHOP:OCT1_07:OCT4	YES
BM_CD71_early_erythroid	E2A:PAX4:ZIC3
BM_CD71_early_erythroid	EBOX:SREBP1:SRY	YES
BM_CD71_early_erythroid	FAC1:SOX10:XVENT1
BM_CD71_early_erythroid	GEN_INI3_B:HOXA4:NFY	YES	cell cycle:11:7.16E-11, mitosis:7:2.02E-08, cell division:7:9.71E-08, DNA replication:5:1.11E-05,
BM_CD71_early_erythroid	GEN_INI3_B:NFY:TCF11
BM_CD71_early_erythroid	HOXA4:NFY:TCF11	YES	DNA replication:4:1.38E-05,
BM_CD71_early_erythroid	KROX:P300:PPARA
BM_CD71_early_erythroid	LEF1:PAX2:PAX4	YES
BM_CD71_early_erythroid	LEF1:PAX2:TCF4	YES
BM_CD71_early_erythroid	LRF:MINI19_B:NKX25
BM_CD71_early_erythroid	MINI19_B:NKX25:VDR	YES	cell cycle:8:1.42E-06,
BM_CD71_early_erythroid	MINI19_B:NKX25:WT1
BM_CD71_early_erythroid	MINI19_B:VDR:WT1
BM_CD71_early_erythroid	MYOGNF1:PAX3:SP1	YES
BM_CD71_early_erythroid	NF1:NFY:SP1
BM_CD71_early_erythroid	NF1:NFY:VMYB	YES	DNA replication:4:3.44E-06,
BM_CD71_early_erythroid	NF1:NFY:ZIC3		cell cycle:14:1.97E-13, mitosis:9:1.82E-10, cell division:9:1.35E-09, oxygen transport:3:1.38E-05, DNA replication initiation:3:1.38E-05,
BM_CD71_early_erythroid	NF1:SP1:WT1	YES
BM_CD71_early_erythroid	NF1:SP1:ZIC3
BM_CD71_early_erythroid	NF1:WT1:ZIC3	YES
BM_CD71_early_erythroid	NFY:NFY:TCF11	YES
BM_CD71_early_erythroid	NFY:PAX4:TTF1	YES	cell cycle:7:8.56E-06, cell division:5:4.67E-05,
BM_CD71_early_erythroid	NFY:PAX4:VDR	YES
BM_CD71_early_erythroid	NFY:PAX4:WT1
BM_CD71_early_erythroid	OCT1:OCT:PLZF	YES
BM_CD71_early_erythroid	PAX3:PPARA:WT1	YES
BM_CD71_early_erythroid	PAX3:SP1:WT1
BM_CD71_early_erythroid	PAX4:XVENT1:YY1		heme biosynthetic process:4:8.34E-07,
BM_CD71_early_erythroid	PLZF:XVENT1:YY1	YES
bone_marrow	AP2:KROX:P300
bone_marrow	AP2:PPARA:WT1
bone_marrow	AP2:SP3:WT1
bone_marrow	AP2ALPHA:CP2:KROX
bone_marrow	CACD:CETS1P54:NKX25	YES
bone_marrow	CART1:NFAT:PAX4	YES
bone_marrow	FOXJ2:GATA4:MRF2
bone_marrow	MINI19_B:NKX25:SP1
bone_marrow	MINI19_B:NKX25:SP3
bone_marrow	NFAT:PLZF:XVENT1	YES
bone_marrow	OCT1:PAX2:XVENT1
bone_marrow	OSF2:PAX4:SPZ1	YES
bone_marrow	PAX4:PAX4:YY1		immune response:12:1.36E-05,
bone_marrow	PAX4:SREBP1:ZIC3
bone_marrow	PAX4:TGIF:ZIC3
bronchial_epithelial_cells	AP2:AREB6:NKX25	YES
bronchial_epithelial_cells	AP2:E2A:NKX25	YES
bronchial_epithelial_cells	AP2:ETF:NKX25
bronchial_epithelial_cells	AP2:ETF:TTF1
bronchial_epithelial_cells	AP2:MAZ:NKX25	YES
bronchial_epithelial_cells	AP2:NKX25:TST1		epidermis development:5:1.53E-05,
bronchial_epithelial_cells	AP2:NKX25:XVENT1		epidermis development:8:2.87E-06, cell adhesion:17:4.88E-05,
bronchial_epithelial_cells	AP2:TST1:XVENT1
bronchial_epithelial_cells	AP2ALPHA:KROX:TTF1	YES
bronchial_epithelial_cells	BRCA:NKX25:STAT1	YES
bronchial_epithelial_cells	CACD:MAZ:PAX4	YES
bronchial_epithelial_cells	CART1:DBP:PAX4	YES
bronchial_epithelial_cells	CART1:OCT:PAX4	YES
bronchial_epithelial_cells	CART1:PAX4:POU3F2	YES	keratinocyte differentiation:5:8.97E-06, cell motion:7:2.41E-05,
bronchial_epithelial_cells	CART1:PAX4:TEL2	YES
bronchial_epithelial_cells	CDXA:CEBPGAMMA:GATA4		peptide cross-linking:3:7.18E-06, keratinocyte differentiation:3:2.90E-05,
bronchial_epithelial_cells	CDXA:GATA4:POU3F2	YES
bronchial_epithelial_cells	CEBPA:GATA4:POU3F2	YES
bronchial_epithelial_cells	CEBPGAMMA:CEBPGAMMA:GATA4		keratinocyte differentiation:3:2.91E-06,
bronchial_epithelial_cells	CEBPGAMMA:GATA4:POU3F2	YES	keratinocyte differentiation:5:9.21E-09, peptide cross-linking:3:1.10E-05,
bronchial_epithelial_cells	EGR1:PAX4:SPZ1	YES
bronchial_epithelial_cells	ETF:HAND1E47:LRF	YES
bronchial_epithelial_cells	ETS:MAZ:NKX25	YES
bronchial_epithelial_cells	FAC1:FOXJ2:XVENT1		keratinocyte differentiation:4:8.56E-06,
bronchial_epithelial_cells	FOX:OCT4:PAX4	YES	cholesterol absorption:2:2.02E-05,
bronchial_epithelial_cells	FOX:PAX4:POU3F2
bronchial_epithelial_cells	GATA4:PAX4:PLZF	YES	keratinocyte differentiation:4:6.25E-07, peptide cross-linking:3:9.94E-06,
bronchial_epithelial_cells	GATA4:PAX4:POU3F2		epidermis development:9:2.43E-09, keratinocyte differentiation:6:6.81E-08,
bronchial_epithelial_cells	HAND1E47:NFY:ZIC3	YES
bronchial_epithelial_cells	MAZ:NKX25:P300	YES
bronchial_epithelial_cells	MAZ:NKX25:SPZ1
bronchial_epithelial_cells	MAZ:PAX4:SPZ1
bronchial_epithelial_cells	NKX25:PPARA:STAT1	YES
bronchial_epithelial_cells	NKX25:SP3:STAT1
bronchial_epithelial_cells	PAX4:POU3F2:SREBP	YES
cardiac_myocytes	AP1:HOXA4:RUSH1A	YES
cardiac_myocytes	AP1:PAX2:RUSH1A	YES
cardiac_myocytes	AREB6:LMO2COM:VDR	YES
cardiac_myocytes	CACD:NF1:PAX4	YES
cardiac_myocytes	CACD:PAX4:SREBP
cardiac_myocytes	CACD:PAX4:SZF11	YES
cardiac_myocytes	CEBPA:FAC1:TBP	YES
cardiac_myocytes	CEBPA:HOXA4:RUSH1A	YES
cardiac_myocytes	CEBPA:PAX2:RUSH1A
cardiac_myocytes	CEBPA:PAX4:PLZF
cardiac_myocytes	CEBPA:PLZF:TBP
cardiac_myocytes	CEBPA:RUSH1A:TBP	YES
cardiac_myocytes	CP2:PAX4:SZF11
cardiac_myocytes	CP2:PAX4:TFE
cardiac_myocytes	FAC1:FOXJ2:TBP
cardiac_myocytes	GATA4:PAX4:POU3F2
cardiac_myocytes	GRE_C:PAX4:POU3F2	YES
cardiac_myocytes	HAND1E47:PAX4:SOX10	YES
cardiac_myocytes	HNF3:PAX2:RUSH1A
cardiac_myocytes	HNF3:TAL1BETAE47:XVENT1	YES
cardiac_myocytes	HOXA4:PLZF:RUSH1A	YES
cardiac_myocytes	HOXA4:RUSH1A:RUSH1A		cell cycle:8:1.10E-06, mitosis:5:2.14E-05,
cardiac_myocytes	MAF:PAX4:PLZF	YES
cardiac_myocytes	OCT4:OSF2:PAX2	YES
cardiac_myocytes	OCT4:OSF2:TTF1	YES
cardiac_myocytes	OCT4:PAX4:YY1	YES
cardiac_myocytes	PAX2:PLZF:RUSH1A
cardiac_myocytes	PAX4:POU3F2:SREBP1	YES
cardiac_myocytes	PAX4:SREBP1:TST1	YES
caudate_nucleus	AP2:AP2:PPARA
caudate_nucleus	AP2:AREB6:PPARA	YES
caudate_nucleus	AP2:DR4:ETF
caudate_nucleus	AP2:ETF:KROX
caudate_nucleus	AP2:ETF:PAX2
caudate_nucleus	AP2:ETF:PPARA
caudate_nucleus	AP2:ETF:XVENT1
caudate_nucleus	AP2:HIC1:PPARA
caudate_nucleus	AP2:KROX:PAX2	YES
caudate_nucleus	AP2:KROX:PPARA
caudate_nucleus	AP2:KROX:XVENT1	YES
caudate_nucleus	AP2:MAZ:PPARA
caudate_nucleus	AP2:PAX2:SREBP
caudate_nucleus	AP2:PPARA:SREBP	YES
caudate_nucleus	AP2ALPHA:AP2:KROX
caudate_nucleus	AP2ALPHA:AP2:SREBP	YES
caudate_nucleus	AP2ALPHA:CP2:EGR1
caudate_nucleus	AP2ALPHA:DR3:ETF
caudate_nucleus	AP2ALPHA:EGR1:KROX
caudate_nucleus	AP2ALPHA:EGR1:SP3	YES
caudate_nucleus	AP2ALPHA:KROX:SP3		regulation of synaptic transmission:2:2.34E-05,
caudate_nucleus	AP2ALPHA:MAZ:SP3
caudate_nucleus	AP2ALPHA:NKX25:SP3
caudate_nucleus	AREB6:TTF1:VDR	YES
caudate_nucleus	CACD:NKX25:SREBP
caudate_nucleus	CACD:NKX25:SREBP1
caudate_nucleus	CACD:SREBP1:SREBP
caudate_nucleus	CART1:OCT4:YY1	YES
caudate_nucleus	CART1:POU3F2:YY1	YES
caudate_nucleus	CART1:TST1:YY1	YES
caudate_nucleus	CART1:XVENT1:YY1	YES
caudate_nucleus	CEBPA:CHOP:TST1	YES
caudate_nucleus	CEBPA:OCT:TST1	YES
caudate_nucleus	CEBPGAMMA:CEBPGAMMA:GEN_INI3_B
caudate_nucleus	CEBPGAMMA:GEN_INI3_B:HMGIY
caudate_nucleus	DBP:NKX25:TBP
caudate_nucleus	DR3:ETF:MYOGNF1		regulation of synaptic transmission:2:1.76E-05,
caudate_nucleus	EBF:P300:ZIC3	YES
caudate_nucleus	EGR1:PPARA:SP1
caudate_nucleus	FAC1:GATA:OCT4
caudate_nucleus	GATA_C:NKX25:PAX4
caudate_nucleus	GATA_C:PAX4:PAX4	YES
caudate_nucleus	GATA4:PAX4:XVENT1	YES	central nervous system development:6:1.37E-05,
caudate_nucleus	HIC1:PPARA:VDR
caudate_nucleus	HMGIY:NFAT:SREBP1	YES
caudate_nucleus	HNF3:XVENT1:YY1
caudate_nucleus	HNF4ALPHA:PAX2:PLZF	YES
caudate_nucleus	HNF4ALPHA:PAX4:SPZ1	YES
caudate_nucleus	HOXA4:NCX:OCT1	YES
caudate_nucleus	HOXA4:OCT:PPARA	YES
caudate_nucleus	HOXA4:OCT1:OCT
caudate_nucleus	HOXA4:OCT1:POU3F2
caudate_nucleus	MAZ:NKX25:SP3
caudate_nucleus	MAZ:PPARA:SP1		negative regulation of synaptic transmission, cholinergic:2:9.73E-06, acetylcholine catabolic process in synaptic cleft:2:1.94E-05, amyloid precursor protein metabolic process:2:1.94E-05, detection of light stimulus involved in visual perception:2:3.24E-05, positive regulation of protein secretion:2:6.78E-05,
caudate_nucleus	MAZ:PPARA:SP3
caudate_nucleus	MAZ:SP1:SP3
caudate_nucleus	MYOGNF1:NFY:ZIC3
caudate_nucleus	MYOGNF1:NKX25:TBP		central nervous system development:6:1.67E-05, synaptic transmission:7:5.09E-05,
caudate_nucleus	NCX:OCT1:POU3F2	YES
caudate_nucleus	NFY:PAX4:WT1
caudate_nucleus	NKX25:PAX4:PAX4	YES
caudate_nucleus	NKX25:PAX4:TBP
caudate_nucleus	OCT1:OCT4:OCT
caudate_nucleus	OCT1:OCT4:PAX4	YES
caudate_nucleus	OCT1:OCT4:SRY
caudate_nucleus	OCT1:PAX4:SRY	YES
caudate_nucleus	OCT4:OCT:TST1
caudate_nucleus	OCT4:XVENT1:YY1	YES	neuron adhesion:3:9.56E-06,
caudate_nucleus	PAX3:SP3:WT1
caudate_nucleus	POU3F2:XVENT1:YY1	YES
caudate_nucleus	TST1:XVENT1:YY1	YES	neuron adhesion:3:9.56E-06,
caudate_nucleus	XVENT1:YY1:YY1
cerebellum	AP2:AP2:CETS1P54	YES
cerebellum	AP2:AP2:ETF
cerebellum	AP2:AP2:PPARA
cerebellum	AP2:CETS1P54:ETF
cerebellum	AP2:CETS1P54:KROX	YES
cerebellum	AP2:ETF:PPARA
cerebellum	AP2:PPARA:SREBP
cerebellum	AP2ALPHA:CP2:KROX
cerebellum	AREB6:MYOGNF1:TAL1BETAE47	YES	central nervous system development:4:2.07E-05,
cerebellum	AREB6:MYOGNF1:VDR	YES
cerebellum	CACD:CART1:NKX25	YES
cerebellum	CACD:DR3:ETF		multicellular organismal development:9:4.71E-05,
cerebellum	CACD:LRF:NKX25		nervous system development:13:2.06E-06,
cerebellum	CACD:MAF:NKX25	YES	central nervous system development:6:6.08E-06, regulation of insulin secretion:3:3.21E-05, axonogenesis:4:4.87E-05, nitric oxide mediated signal transduction:3:5.07E-05, positive regulation of organ growth:2:7.22E-05,
cerebellum	CACD:NKX25:PAX6	YES	nervous system development:10:5.77E-06,
cerebellum	CART1:CHOP:SREBP	YES
cerebellum	CART1:XVENT1:YY1
cerebellum	CEBP:NFAT:PAX4
cerebellum	CEBP:PAX4:PAX4
cerebellum	CEBPGAMMA:GEN_INI3_B:NKX25
cerebellum	CEBPGAMMA:GEN_INI3_B:PAX4
cerebellum	CEBPGAMMA:HMGIY:MRF2	YES
cerebellum	CEBPGAMMA:HMGIY:NKX25	YES
cerebellum	CEBPGAMMA:HMGIY:PAX4
cerebellum	CEBPGAMMA:MAF:NKX25	YES
cerebellum	CEBPGAMMA:NKX25:PAX4	YES	central nervous system development:9:4.23E-06, synaptic transmission:11:1.34E-05, ion transport:20:3.10E-05,
cerebellum	CEBPGAMMA:NKX25:PPARA	YES
cerebellum	CEBPGAMMA:PAX4:PPARA	YES
cerebellum	CHOP:FAC1:XVENT1	YES
cerebellum	CHOP:FOXJ2:NFAT	YES
cerebellum	CHOP:HOXA4:NFAT	YES
cerebellum	CHOP:LMO2COM:XVENT1	YES
cerebellum	CHOP:NFAT:XVENT1	YES
cerebellum	CHOP:OCT1:XVENT1
cerebellum	CHOP:OCT4:SREBP	YES
cerebellum	CHOP:SP3:SREBP	YES
cerebellum	CRX:NKX25:SP3
cerebellum	DBP:HOXA4:TBP	YES
cerebellum	E2A:HAND1E47:ZIC3	YES
cerebellum	E2A:PAX2:TAL1BETAE47	YES
cerebellum	E2A:PAX2:ZIC3	YES
cerebellum	ETF:HAND1E47:MINI19_B	YES	endocrine pancreas development:2:1.17E-05,
cerebellum	ETS:MAZ:VDR	YES
cerebellum	ETS:PAX5:WT1	YES
cerebellum	ETS:VDR:WT1
cerebellum	FAC1:OCT4:XVENT1
cerebellum	FOXJ2:HOXA4:NFAT	YES
cerebellum	FOXJ2:MAF:PAX4
cerebellum	FOXJ2:MYOGNF1:PAX4
cerebellum	FOXJ2:NFAT:PAX4
cerebellum	GATA4:GATA_C:POU3F2	YES
cerebellum	GEN_INI3_B:NKX25:PAX5	YES
cerebellum	HAND1E47:NKX25:PAX5	YES
cerebellum	HAND1E47:PAX5:ZIC3	YES
cerebellum	LRF:MAZ:VDR	YES
cerebellum	LRF:NKX25:VDR
cerebellum	MINI19_B:NKX25:PAX4	YES	central nervous system development:7:1.03E-05, nervous system development:12:1.47E-05,
cerebellum	MINI19_B:NKX25:TBP
cerebellum	MINI19_B:PAX4:TBP	YES
cerebellum	MYOGNF1:PAX4:TBP	YES	ion transport:12:1.96E-05,
cerebellum	NKX25:PAX5:SP3
cerebellum	OCT1:PAX4:SPZ1
cerebellum_peduncles	AP1:CHOP:XVENT1	YES
cerebellum_peduncles	AP2:AP2:PPARA
cerebellum_peduncles	AP2:CETS1P54:ETF
cerebellum_peduncles	AP2:ETF:PPARA
cerebellum_peduncles	AP2:KROX:PPARA
cerebellum_peduncles	AP2ALPHA:AP2:PAX4	YES
cerebellum_peduncles	AP2ALPHA:EGR1:KROX
cerebellum_peduncles	CACD:DR3:ETF
cerebellum_peduncles	CART1:CDXA:FAC1	YES
cerebellum_peduncles	CART1:CEBP:PAX4
cerebellum_peduncles	CEBPA:CEBPGAMMA:OCT1	YES
cerebellum_peduncles	CHOP:HOXA4:OCT1
cerebellum_peduncles	CHOP:OCT1:XVENT1
cerebellum_peduncles	CHOP:PLZF:XVENT1	YES
cerebellum_peduncles	DR3:ETF:MYOGNF1
cerebellum_peduncles	EFC:NKX25:SP3
cerebellum_peduncles	EGR1:KROX:LRF	YES
cerebellum_peduncles	EGR1:KROX:NKX25	YES
cerebellum_peduncles	EGR1:KROX:SP1	YES
cerebellum_peduncles	EGR1:LRF:NKX25	YES
cerebellum_peduncles	EGR1:LRF:SP1
cerebellum_peduncles	EGR1:MYOGNF1:SP1	YES
cerebellum_peduncles	EGR1:NKX25:SP1	YES	multicellular organismal development:8:1.14E-05,
cerebellum_peduncles	FOXJ2:HNF3:PAX4
cerebellum_peduncles	FOXJ2:MYOGNF1:PAX4
cerebellum_peduncles	FOXJ2:NFAT:PAX4
cerebellum_peduncles	HAND1E47:NKX25:TGIF	YES
cerebellum_peduncles	HOXA4:OCT1:POU3F2
cerebellum_peduncles	MAZ:TTF1:VDR	YES
cerebellum_peduncles	MINI19_B:NKX25:OCT4	YES
cerebellum_peduncles	MINI19_B:NKX25:SPZ1	YES
cerebellum_peduncles	MINI19_B:NKX25:SRY
cerebellum_peduncles	MINI19_B:NKX25:TBP		histone phosphorylation:2:2.25E-05, peptidyl-threonine phosphorylation:2:3.74E-05, embryonic organ morphogenesis:2:3.74E-05, creatine metabolic process:2:5.60E-05, neurogenesis:2:5.60E-05,
cerebellum_peduncles	MINI19_B:NKX25:TST1
cerebellum_peduncles	MINI19_B:PAX4:SPZ1
cerebellum_peduncles	MYOGNF1:NKX25:TBP
cerebellum_peduncles	MYOGNF1:SP1:ZIC3
cerebellum_peduncles	NFY:NKX25:SP3	YES
cerebellum_peduncles	NFY:PAX5:SP3	YES
cerebellum_peduncles	NKX25:PAX5:SP3		synaptic transmission:14:2.89E-08, central nervous system development:9:2.76E-06, potassium ion transport:12:5.10E-06,
cerebellum_peduncles	OCT1:PAX4:SPZ1	YES	ion transport:11:1.42E-05,
ciliary_ganglion	AP1:CHOP:HMGIY	YES
ciliary_ganglion	AP1:CHOP:OCT4	YES
ciliary_ganglion	AP2:CP2:NF1	YES
ciliary_ganglion	AP2:CP2:TEL2	YES
ciliary_ganglion	AP2:KROX:TTF1	YES
ciliary_ganglion	AREB6:CP2:ZF5_B	YES
ciliary_ganglion	AREB6:DR3:ZF5_B	YES
ciliary_ganglion	AREB6:E2A:ZF5_B		elastic fiber assembly:2:1.46E-05,
ciliary_ganglion	AREB6:LMO2COM:ZF5_B	YES
ciliary_ganglion	CACD:CETS1P54:KROX
ciliary_ganglion	CART1:CDXA:GATA4
ciliary_ganglion	CDXA:CEBPA:GATA4	YES
ciliary_ganglion	CEBPA:CEBPGAMMA:CEBPGAMMA
ciliary_ganglion	CEBPGAMMA:CEBPGAMMA:OCT	YES
ciliary_ganglion	CEBPGAMMA:CEBPGAMMA:PLZF
ciliary_ganglion	CEBPGAMMA:OCT1_07:PLZF	YES
ciliary_ganglion	CETS1P54:KROX:TTF1	YES
ciliary_ganglion	CETS1P54:LRF:SPZ1	YES
ciliary_ganglion	CETS1P54:SPZ1:WT1
ciliary_ganglion	FOX:NKX25:TBP	YES
ciliary_ganglion	FOX:PAX4:TBP	YES
ciliary_ganglion	GEN_INI3_B:PAX4:SMAD3	YES
ciliary_ganglion	MRF2:OCT4:SRY
ciliary_ganglion	NFAT:NKX25:TBP	YES
ciliary_ganglion	NFY:NFY:PAX4	YES
ciliary_ganglion	NKX25:OCT1_07:TBP	YES
ciliary_ganglion	OCT1_07:TBP:TST1	YES
ciliary_ganglion	PAX4:SRY:TST1	YES
cingulate_cortex	AHRHIF:AP2ALPHA:KROX
cingulate_cortex	AP2:AP2:DR4
cingulate_cortex	AP2:AP2:ETF
cingulate_cortex	AP2:AP2:PAX4
cingulate_cortex	AP2:AP2:PPARA
cingulate_cortex	AP2:AP2:WT1
cingulate_cortex	AP2:AP2:XVENT1
cingulate_cortex	AP2:DR4:ETF
cingulate_cortex	AP2:DR4:PAX4		synaptic transmission:7:1.78E-05, nervous system development:9:3.52E-05,
cingulate_cortex	AP2:ETF:PAX4		potassium ion transport:14:3.81E-09, regulation of cellular pH:4:5.04E-07, ionotropic glutamate receptor signaling pathway:4:5.04E-07, neuron adhesion:4:1.49E-06, axonal fasciculation:4:3.46E-06,
cingulate_cortex	AP2:ETF:PPARA		potassium ion transport:5:2.32E-05,
cingulate_cortex	AP2:ETF:WT1
cingulate_cortex	AP2:ETF:XVENT1
cingulate_cortex	AP2:LRF:PAX4		central nervous system development:6:1.28E-05,
cingulate_cortex	AP2:MINI19_B:WT1	YES
cingulate_cortex	AP2:PAX4:PPARA		central nervous system development:8:1.50E-06, synaptic transmission:9:1.37E-05,
cingulate_cortex	AP2:PAX4:SREBP
cingulate_cortex	AP2:PAX4:WT1		central nervous system development:6:1.28E-05,
cingulate_cortex	AP2:PAX4:XVENT1		central nervous system development:8:2.77E-06, synaptic transmission:10:3.86E-06,
cingulate_cortex	AP2:PPARA:SREBP
cingulate_cortex	AP2:PPARA:WT1		potassium ion transport:6:8.67E-06,
cingulate_cortex	AP2ALPHA:AP2:DR4
cingulate_cortex	AP2ALPHA:KROX:SP3
cingulate_cortex	AP2ALPHA:MAZ:SP3
cingulate_cortex	AP2ALPHA:NKX25:SP3		potassium ion transport:8:3.02E-05,
cingulate_cortex	CART1:CEBP:HNF3B	YES
cingulate_cortex	CART1:CEBP:PAX4
cingulate_cortex	CEBP:HNF3B:PAX4
cingulate_cortex	CEBPGAMMA:FAC1:MRF2	YES
cingulate_cortex	CRX:NKX25:TBP
cingulate_cortex	DBP:FAC1:OCT4	YES	glutamate signaling pathway:3:1.50E-06,
cingulate_cortex	ETF:LRF:PAX4		ionotropic glutamate receptor signaling pathway:3:2.33E-06,
cingulate_cortex	ETF:PAX2:PAX4
cingulate_cortex	FAC1:MRF2:OCT4		dihydrobiopterin metabolic process:2:1.65E-05, clustering of voltage-gated sodium channels:2:3.29E-05, positive regulation of neuron differentiation:2:5.47E-05, regulation of axon extension:2:8.20E-05,
cingulate_cortex	FAC1:NKX25:TBP
cingulate_cortex	FAC1:OCT4:TBP
cingulate_cortex	FAC1:OCT4:XVENT1
cingulate_cortex	FAC1:SOX10:XVENT1
cingulate_cortex	FAC1:TBP:XVENT1
cingulate_cortex	GEN_INI3_B:HAND1E47:SMAD3	YES
cingulate_cortex	GEN_INI3_B:HAND1E47:TFE	YES
cingulate_cortex	HAND1E47:OCT:SREBP1	YES
cingulate_cortex	HIC1:PPARA:VDR
cingulate_cortex	HMGIY:OCT4:SOX10	YES
cingulate_cortex	HMGIY:SOX10:SRY
cingulate_cortex	IPF1:PAX2:TAL1BETAE47
cingulate_cortex	LMO2COM:P300:ZF5_B	YES
cingulate_cortex	MAZ:NKX25:SP3		central nervous system development:8:4.52E-09, ion transport:12:1.59E-06, axonogenesis:4:2.40E-05, neuron migration:4:3.81E-05, response to electrical stimulus:2:5.04E-05,
cingulate_cortex	NKX25:OSF2:SP3
colorectal_adenocarcinoma	AP2:AP2:ETF
colorectal_adenocarcinoma	AP2:AP2:SPZ1
colorectal_adenocarcinoma	AP2:AP2:WT1
colorectal_adenocarcinoma	AP2:ETF:SPZ1
colorectal_adenocarcinoma	AP2:ETF:WT1
colorectal_adenocarcinoma	AP2:PPARA:WT1		multicellular organismal development:14:7.75E-07,
colorectal_adenocarcinoma	AP2:SP3:WT1
colorectal_adenocarcinoma	AP2:SPZ1:WT1
colorectal_adenocarcinoma	AP2:STAT:WT1	YES
colorectal_adenocarcinoma	AP2ALPHA:KROX:NFY	YES
colorectal_adenocarcinoma	CACD:MAF:PAX4	YES
colorectal_adenocarcinoma	CACD:NFAT:PAX4
colorectal_adenocarcinoma	CACD:PAX4:TFE	YES
colorectal_adenocarcinoma	CART1:FAC1:HOXA4		mitosis:5:8.97E-06, cell division:5:2.74E-05, cell cycle:6:5.12E-05,
colorectal_adenocarcinoma	CART1:HOXA4:OCT
colorectal_adenocarcinoma	CART1:PAX4:YY1
colorectal_adenocarcinoma	CEBPA:NCX:TBP	YES	DNA replication-dependent nucleosome assembly:2:4.33E-06,
colorectal_adenocarcinoma	CEBPGAMMA:PAX4:PLZF		mitosis:6:2.17E-05, mitotic spindle elongation:2:7.59E-05, DNA replication-dependent nucleosome assembly:2:7.59E-05,
colorectal_adenocarcinoma	CETS1P54:PAX4:PLZF	YES	cell cycle:6:2.49E-05,
colorectal_adenocarcinoma	CP2:EGR1:TTF1	YES
colorectal_adenocarcinoma	CP2:EGR1:ZIC3
colorectal_adenocarcinoma	DR4:MINI19_B:NKX25
colorectal_adenocarcinoma	ETF:LRF:NF1	YES
colorectal_adenocarcinoma	FAC1:FOXJ2:NCX	YES	mitosis:5:2.50E-05,
colorectal_adenocarcinoma	FAC1:FOXJ2:OCT4		mitosis:6:2.80E-07, cell division:6:1.08E-06, cell cycle:7:3.03E-06,
colorectal_adenocarcinoma	FAC1:FOXJ2:TST1	YES	mitosis:5:7.37E-06, cell division:5:2.25E-05, cell cycle:6:4.07E-05,
colorectal_adenocarcinoma	GATA4:OCT4:PAX4
colorectal_adenocarcinoma	HOXA4:PAX4:TST1	YES
colorectal_adenocarcinoma	MAF:PAX2:RUSH1A	YES
colorectal_adenocarcinoma	MAZ:VDR:XVENT1	YES
colorectal_adenocarcinoma	MINI19_B:NKX25:WT1		calcium-independent cell-cell adhesion:3:9.69E-06,
colorectal_adenocarcinoma	MINI19_B:SP3:WT1	YES
colorectal_adenocarcinoma	MYOGNF1:PAX4:PLZF	YES	DNA replication:7:1.90E-05, cell cycle:10:3.45E-05,
colorectal_adenocarcinoma	NF1:NFY:P300	YES
colorectal_adenocarcinoma	NFAT:PAX4:POU3F2		negative regulation of auditory receptor cell differentiation:2:3.88E-05, DNA catabolic process, exonucleolytic:2:3.88E-05, auditory receptor cell fate determination:2:6.46E-05,
colorectal_adenocarcinoma	OCT:PAX4:PLZF
colorectal_adenocarcinoma	OCT4:OCT:PLZF
colorectal_adenocarcinoma	OSF2:PAX2:RUSH1A
colorectal_adenocarcinoma	P300:PAX4:PLZF	YES	DNA replication:9:1.24E-06, cell division:9:1.02E-05, cell cycle:12:1.15E-05, phosphoinositide-mediated signaling:4:8.14E-05, mitosis:7:1.12E-04,
colorectal_adenocarcinoma	PAX4:POU3F2:ZIC3
colorectal_adenocarcinoma	PPARA:SP1:WT1		multicellular organismal development:14:6.92E-06,
colorectal_adenocarcinoma	PPARA:STAT:WT1	YES
dorsal_root_ganglion	AP2:AP2:PPARA
dorsal_root_ganglion	AP2:AP2:SP3	YES
dorsal_root_ganglion	AP2:NKX25:SP3
dorsal_root_ganglion	AP2:PPARA:SP3	YES
dorsal_root_ganglion	AP2ALPHA:AP2:NF1
dorsal_root_ganglion	AP2ALPHA:ETF:GEN_INI3_B	YES	intermediate filament bundle assembly:2:1.76E-05,
dorsal_root_ganglion	AREB6:E2A:ZF5_B
dorsal_root_ganglion	CART1:POU3F2:SOX10
dorsal_root_ganglion	CDPCR3:FOXJ2:HNF3
dorsal_root_ganglion	CEBPA:CEBPGAMMA:CEBP
dorsal_root_ganglion	CEBPA:FAC1:PLZF	YES
dorsal_root_ganglion	CEBPGAMMA:DBP:PAX2
dorsal_root_ganglion	CEBPGAMMA:FOX:PAX2	YES
dorsal_root_ganglion	CEBPGAMMA:PAX2:SREBP	YES
dorsal_root_ganglion	DBP:GRE_C:PAX2	YES
dorsal_root_ganglion	DBP:GRE_C:TST1	YES
dorsal_root_ganglion	DBP:PAX2:TST1
dorsal_root_ganglion	E2A:EBOX:PAX8	YES
dorsal_root_ganglion	ETF:GEN_INI3_B:PAX8	YES
dorsal_root_ganglion	FOX:PAX2:PAX2
dorsal_root_ganglion	GFI1:HOXA4:PAX4	YES
dorsal_root_ganglion	GFI1:PAX4:PAX4
dorsal_root_ganglion	LMO2COM:P300:ZIC3	YES
dorsal_root_ganglion	MRF2:NKX25:SP3	YES
dorsal_root_ganglion	MRF2:OCT4:SRY
dorsal_root_ganglion	MYOGNF1:NFY:P300		glucose transport:3:1.54E-05,
dorsal_root_ganglion	MYOGNF1:NFY:XVENT1	YES
dorsal_root_ganglion	OCT1:PAX4:TFE	YES
dorsal_root_ganglion	OCT1:SRY:TST1	YES
dorsal_root_ganglion	OCT1:SRY:XVENT1	YES
dorsal_root_ganglion	OCT1:TST1:XVENT1	YES
dorsal_root_ganglion	PAX4:PPARA:TFE	YES
fetal_brain	AHRARNT:AP2:WT1	YES
fetal_brain	AHRARNT:VDR:WT1	YES
fetal_brain	AHRHIF:AP2ALPHA:KROX
fetal_brain	AP2:AP2:KROX
fetal_brain	AP2:AP2:PPARA
fetal_brain	AP2:AP2:WT1
fetal_brain	AP2:KROX:WT1
fetal_brain	AP2:PAX3:WT1
fetal_brain	AP2ALPHA:AP2:KROX
fetal_brain	AP2ALPHA:CP2:EGR1
fetal_brain	AP2ALPHA:CP2:KROX
fetal_brain	AP2ALPHA:EGR1:KROX
fetal_brain	CART1:CEBP:NKX25		nervous system development:12:2.20E-07, cell adhesion:12:3.67E-05,
fetal_brain	CEBP:GATA:NKX25		nervous system development:7:8.09E-07,
fetal_brain	CEBPA:PAX4:ZIC3	YES
fetal_brain	CEBPGAMMA:FAC1:GEN_INI3_B		nervous system development:9:2.15E-06,
fetal_brain	CEBPGAMMA:FAC1:HMGIY
fetal_brain	CEBPGAMMA:GEN_INI3_B:HMGIY		nervous system development:13:4.13E-08,
fetal_brain	CEBPGAMMA:GEN_INI3_B:MYB	YES
fetal_brain	CEBPGAMMA:GEN_INI3_B:OCT1	YES	nervous system development:5:8.34E-06,
fetal_brain	CEBPGAMMA:HOXA4:OCT1
fetal_brain	CHOP:CHOP:POU3F2	YES
fetal_brain	CHOP:NFAT:POU3F2	YES
fetal_brain	GEN_INI3_B:OCT1:PAX4	YES
fetal_brain	GEN_INI3_B:SP3:SREBP	YES
fetal_brain	NFAT:PAX2:PAX4	YES
fetal_brain	NFAT:POU3F2:POU3F2	YES
fetal_brain	OCT4:OCT:TST1		nervous system development:8:1.50E-07,
fetal_brain	OCT4:XVENT1:YY1		nervous system development:10:5.77E-06,
fetal_brain	OCT4:YY1:YY1
fetal_brain	PAX3:SPZ1:WT1	YES
fetal_liver	AP1:AP1:GEN_INI3_B	YES
fetal_liver	AP2:CDXA:NKX25
fetal_liver	AP2:CDXA:PAX4	YES
fetal_liver	AP2:GRE_C:NKX25		acute-phase response:5:5.53E-08, platelet activation:3:7.42E-05,
fetal_liver	AP2:GRE_C:PAX4	YES	acute-phase response:5:4.92E-08, platelet activation:3:6.93E-05,
fetal_liver	AP2:NKX25:PAX4	YES	acute-phase response:8:3.92E-09, reverse cholesterol transport:5:2.31E-07, phospholipid efflux:5:3.43E-07, cholesterol efflux:5:4.95E-07, Cdc42 protein signal transduction:4:8.18E-07,
fetal_liver	AREB6:EBOX:PAX2
fetal_liver	CART1:CEBP:PAX4
fetal_liver	CART1:OCT:RUSH1A	YES
fetal_liver	CART1:OCT1:OCT
fetal_liver	CEBPGAMMA:CEBP:PAX4		complement activation, alternative pathway:4:8.68E-06,
fetal_liver	CEBPGAMMA:CEBPGAMMA:CEBP
fetal_liver	CEBPGAMMA:CEBPGAMMA:HMGIY
fetal_liver	CEBPGAMMA:CEBPGAMMA:PLZF
fetal_liver	CEBPGAMMA:HMGIY:PLZF
fetal_liver	COUP_DR1:MYOGNF1:PAX4	YES	lipid transport:4:5.46E-06, acute-phase response:3:2.35E-05, cholesterol homeostasis:3:2.59E-05, cholesterol transport:2:8.36E-05, cholesterol absorption:2:8.36E-05,
fetal_liver	CP2:CP2:PAX4		reverse cholesterol transport:4:1.46E-06, phospholipid efflux:3:8.68E-05, lipid transport:5:1.05E-04, cholesterol efflux:3:1.10E-04,
fetal_liver	CP2:MAF:PAX4		phospholipid efflux:3:4.46E-06, cholesterol efflux:3:5.67E-06, triacylglycerol metabolic process:3:2.05E-05, complement activation, alternative pathway:3:2.05E-05, lipid transport:4:2.58E-05,
fetal_liver	CP2:PAX4:ZIC3		phospholipid efflux:7:5.54E-10, cholesterol efflux:7:8.97E-10, reverse cholesterol transport:6:1.24E-08, lipid transport:9:1.85E-07, acute-phase response:7:1.96E-07,
fetal_liver	ER:HAND1E47:PAX4	YES	phospholipid efflux:4:2.94E-07, cholesterol efflux:4:3.99E-07, Cdc42 protein signal transduction:3:2.57E-06, blood coagulation:5:8.23E-06, lipoprotein metabolic process:3:6.87E-05,
fetal_liver	ETS:PAX4:WT1		Cdc42 protein signal transduction:3:1.71E-07, phospholipid efflux:3:1.39E-06, cholesterol efflux:3:1.76E-06, cellular iron ion homeostasis:3:2.83E-05,
fetal_liver	FOX:PAX2:TBP	YES
fetal_liver	GEN_INI3_B:GFI1:HOXA4	YES	complement activation, alternative pathway:3:4.13E-07, complement activation:2:1.07E-05,
fetal_liver	HNF1:OCT4:SRY	YES
fetal_liver	HNF1:OCT4:TTF1	YES
fetal_liver	HNF1:SRY:TTF1	YES
fetal_liver	HNF3:PAX2:RUSH1A
fetal_liver	HNF3:XVENT1:YY1
fetal_liver	HNF3B:PAX2:RUSH1A	YES
fetal_liver	HOXA4:MAZ:MYOGNF1	YES
fetal_liver	MAF:NKX25:TBP	YES	Cdc42 protein signal transduction:3:6.39E-08, phospholipid efflux:3:5.20E-07, cholesterol efflux:3:6.61E-07, reverse cholesterol transport:2:8.65E-05,
fetal_liver	MAF:NKX25:YY1	YES
fetal_liver	MYOGNF1:NFY:PAX4	YES
fetal_liver	MYOGNF1:PAX4:SREBP	YES
fetal_liver	PAX4:SP3:WT1	YES	Cdc42 protein signal transduction:3:5.98E-07, phospholipid efflux:3:4.83E-06, cholesterol efflux:3:6.14E-06, cholesterol metabolic process:4:1.30E-05, cholesterol homeostasis:3:8.89E-05,
fetal_liver	PAX4:TEL2:WT1
fetal_liver	PPARA:SP1:SP3		Cdc42 protein signal transduction:3:3.01E-08, phospholipid efflux:3:2.45E-07, cholesterol efflux:3:3.11E-07, reverse cholesterol transport:2:5.32E-05,
fetal_lung	AP2:DR3:ETF	YES
fetal_lung	AP2ALPHA:AP2:CETS1P54	YES
fetal_lung	AP2ALPHA:AP2:DR3	YES
fetal_lung	AP2ALPHA:DR3:ETF
fetal_lung	CACD:ER:PAX4	YES	phospholipid efflux:3:4.11E-06, cholesterol efflux:3:5.23E-06,
fetal_lung	CACD:NFAT:PAX4
fetal_lung	CACD:OCT1:PAX4	YES	acute-phase response:7:8.46E-10,
fetal_lung	CACD:P53:PAX4	YES
fetal_lung	CACD:PAX4:SREBP
fetal_lung	CART1:PLZF:RUSH1A	YES
fetal_lung	CDPCR3:CEBPGAMMA:HNF3B	YES
fetal_lung	CDXA:FOXJ2:SOX10
fetal_lung	CEBP:CEBP:CMAF	YES
fetal_lung	CEBP:CEBP:PAX4		inflammatory response:10:6.06E-09,
fetal_lung	CEBP:CEBP:TTF1	YES	inflammatory response:7:6.96E-07, platelet activation:3:3.18E-05,
fetal_lung	CEBP:EBOX:PAX4	YES
fetal_lung	CEBP:ER:PAX4	YES
fetal_lung	CEBPA:CEBP:CEBP		inflammatory response:5:1.31E-05,
fetal_lung	CEBPA:CEBP:CMAF	YES	platelet activation:3:4.43E-06, macrophage chemotaxis:2:5.08E-05,
fetal_lung	CEBPA:CEBP:PAX4		inflammatory response:8:3.16E-06,
fetal_lung	CEBPA:CEBPGAMMA:PLZF
fetal_lung	CEBPA:FOXJ2:GATA4	YES
fetal_lung	CEBPA:GATA4:PLZF
fetal_lung	CEBPGAMMA:CEBPGAMMA:HNF3B	YES
fetal_lung	CEBPGAMMA:CEBPGAMMA:PLZF
fetal_lung	CEBPGAMMA:GATA4:PLZF
fetal_lung	CEBPGAMMA:HNF3B:PLZF
fetal_lung	CEBPGAMMA:OCT:PLZF
fetal_lung	CETS1P54:MAZ:SPZ1	YES	liver development:3:2.34E-06,
fetal_lung	CETS1P54:MAZ:VDR
fetal_lung	CETS1P54:MAZ:WT1	YES
fetal_lung	CETS1P54:SPZ1:WT1
fetal_lung	FAC1:FOXJ2:PAX4		inflammatory response:11:7.35E-09, chemotaxis:6:2.80E-05,
fetal_lung	FAC1:GATA4:PAX4	YES	acute-phase response:5:2.61E-07, inflammatory response:8:4.08E-06, cell-cell signaling:7:7.06E-05,
fetal_lung	FAC1:PAX4:SOX10
fetal_lung	FOX:PAX2:TST1	YES	protein homooligomerization:3:2.40E-06,
fetal_lung	HNF3:PAX4:RUSH1A
fetal_lung	HNF3B:HOXA4:PLZF	YES
fetal_lung	NFAT:NKX25:SP3	YES
fetal_lung	NFAT:PAX2:TST1	YES
fetal_lung	OCT:PAX2:TST1	YES
fetal_lung	OCT:PLZF:TST1		chemotaxis:4:8.94E-06,
fetal_lung	PAX3:PPARA:SP1
fetal_lung	PPARA:SP1:SP3
fetal_thyroid	AP2:KROX:PPARA
fetal_thyroid	AP2:NKX25:XVENT1		ventricular cardiac muscle morphogenesis:4:2.05E-05, regulation of ATPase activity:3:2.75E-05,
fetal_thyroid	AP2:PPARA:TAXCREB	YES
fetal_thyroid	CACD:LRF:NKX25
fetal_thyroid	CACD:NKX25:STAT1	YES	regulation of ATPase activity:4:7.32E-10, regulation of muscle filament sliding speed:2:1.05E-05, negative regulation of lipopolysaccharide-mediated signaling pathway:2:2.09E-05, regulation of MAP kinase activity:2:3.48E-05, negative regulation of smooth muscle cell migration:2:3.48E-05,
fetal_thyroid	CEBPA:CEBPGAMMA:TBP
fetal_thyroid	CMAF:EBOX:TAL1BETAE47	YES
fetal_thyroid	DR3:ETF:MYOGNF1
fetal_thyroid	DR3:ETF:P300
fetal_thyroid	E2A:NKX25:XVENT1	YES
fetal_thyroid	E2A:P300:XVENT1	YES
fetal_thyroid	FOXJ2:OCT4:YY1	YES
fetal_thyroid	FOXJ2:PAX4:YY1
fetal_thyroid	FOXJ2:TBP:YY1	YES
fetal_thyroid	GATA4:OCT4:PAX4
fetal_thyroid	GATA4:OCT4:RUSH1A	YES
fetal_thyroid	GATA4:PAX4:RUSH1A	YES
fetal_thyroid	HNF3B:OCT1:TST1
fetal_thyroid	LRF:NKX25:VDR
fetal_thyroid	MAZ:P300:SPZ1	YES
fetal_thyroid	MAZ:SPZ1:ZIC3	YES
fetal_thyroid	NKX25:P300:XVENT1	YES	ventricular cardiac muscle morphogenesis:5:1.06E-05, muscle filament sliding:4:3.07E-05, hormone biosynthetic process:4:4.37E-05,
fetal_thyroid	NKX25:PPAR_DR1:XVENT1
fetal_thyroid	NKX25:STAT1:XVENT1	YES
fetal_thyroid	OCT4:PAX4:YY1
fetal_thyroid	OCT4:TBP:YY1	YES
fetal_thyroid	PAX2:PAX:TST1	YES
fetal_thyroid	PAX4:PAX4:YY1		striated muscle contraction:5:3.88E-07, muscle filament sliding:3:1.38E-05,
fetal_thyroid	PAX4:TBP:YY1	YES	striated muscle contraction:3:1.40E-05,
globus_pallidus	AP1:CACD:PAX4	YES
globus_pallidus	AP1:FOXJ2:PAX4	YES
globus_pallidus	AP1:MYOGNF1:PAX4	YES	positive regulation of endocytosis:2:2.55E-05,
globus_pallidus	AP2:AP2:PPARA
globus_pallidus	AP2:CEBP:XVENT1
globus_pallidus	AP2:CMAF:ETF		neuron adhesion:2:1.71E-05,
globus_pallidus	AP2:ETF:PAX2
globus_pallidus	AP2:ETF:PPARA		regulation of synaptic transmission:2:2.34E-05,
globus_pallidus	AP2:MAZ:PPARA
globus_pallidus	AP2:NKX25:TBP
globus_pallidus	AP2:PAX4:TBP
globus_pallidus	AP2:PPARA:SREBP
globus_pallidus	AP2ALPHA:AP2:DR4
globus_pallidus	AREB6:E2A:PAX2	YES
globus_pallidus	CACD:DR3:NKX25	YES	nervous system development:17:5.21E-08, central nervous system development:7:4.50E-05,
globus_pallidus	CACD:DR3:PAX4	YES	nervous system development:17:7.65E-08, synaptic transmission:10:1.01E-05, central nervous system development:7:5.31E-05,
globus_pallidus	CACD:LRF:PAX4
globus_pallidus	CACD:NKX25:PAX4	YES	central nervous system development:14:3.98E-10, nervous system development:22:1.41E-08, synaptic transmission:15:6.91E-08,
globus_pallidus	CACD:NKX25:SREBP1
globus_pallidus	CACD:PAX4:SREBP1
globus_pallidus	CART1:CEBP:NKX25
globus_pallidus	CART1:CEBP:PAX4
globus_pallidus	CDXA:OCT1:POU3F2	YES
globus_pallidus	CEBP:NFAT:PAX4
globus_pallidus	CEBP:NKX25:OCT	YES
globus_pallidus	CEBP:NKX25:PAX4		central nervous system development:7:1.15E-05, neurotransmitter secretion:4:2.87E-05, synaptic transmission:8:6.61E-05,
globus_pallidus	CEBP:OCT:PAX4
globus_pallidus	CEBPGAMMA:CEBPGAMMA:GEN_INI3_B
globus_pallidus	DBP:NKX25:TBP
globus_pallidus	DBP:PAX4:TBP
globus_pallidus	EGR1:NKX25:SP3
globus_pallidus	FOXJ2:MYOGNF1:PAX4
globus_pallidus	FOXJ2:NKX25:SP3	YES
globus_pallidus	FOXJ2:PAX4:PPARA	YES
globus_pallidus	FOXJ2:PAX4:SP3
globus_pallidus	HIC1:PPARA:VDR
globus_pallidus	MAZ:NKX25:SP3
globus_pallidus	MAZ:PPARA:SP1
globus_pallidus	MAZ:PPARA:SP3
globus_pallidus	MAZ:SP1:SP3
globus_pallidus	MINI19_B:PAX4:SPZ1
globus_pallidus	MINI19_B:PAX8:SPZ1	YES
globus_pallidus	NFAT:OCT4:PAX4	YES
globus_pallidus	NFAT:OCT4:TST1
globus_pallidus	NFAT:PAX4:PLZF	YES
globus_pallidus	NFAT:PAX4:TST1	YES
globus_pallidus	NFAT:PLZF:TST1	YES
globus_pallidus	NKX25:P300:TBP	YES
globus_pallidus	NKX25:PAX4:TBP		central nervous system development:9:1.38E-06, neurotransmitter secretion:5:5.28E-06, synaptic transmission:10:2.24E-05, nervous system development:14:2.77E-05,
globus_pallidus	NKX25:PAX5:SP3
globus_pallidus	NKX25:SP3:TBP	YES
globus_pallidus	OCT1:OCT1:POU3F2
globus_pallidus	OCT1:OCT1:SRY	YES
globus_pallidus	P300:PAX4:TBP	YES
globus_pallidus	PAX4:SP3:TBP	YES
globus_pallidus	PAX8:SOX10:TCF11
globus_pallidus	SOX10:SRY:STAT	YES
globus_pallidus	SOX10:STAT:XVENT1	YES
globus_pallidus	XVENT1:YY1:YY1
heart	AP2:CETS1P54:TEL2	YES
heart	CACD:DEC:SREBP1	YES
heart	CACD:SP1:SREBP1	YES	muscle thin filament assembly:2:3.06E-06, muscle contraction:3:1.46E-05,
heart	CART1:CEBP:PAX4		striated muscle contraction:3:2.09E-05,
heart	CP2:NFY:ZIC3		response to oxidative stress:4:7.03E-06, hemopoiesis:3:1.63E-05, myofibril assembly:2:1.76E-05, calcium ion homeostasis:2:2.63E-05, mitochondrial respiratory chain complex I assembly:2:3.68E-05,
heart	DEC:PAX4:SRY	YES
heart	DR3:E2A:EBOX	YES
heart	LRF:NKX25:STAT	YES
heart	LRF:NKX25:VDR		regulation of heart contraction:4:1.26E-05,
heart	MINI19_B:PAX4:SPZ1		ventricular cardiac muscle morphogenesis:3:7.50E-06,
heart	NFY:P300:ZIC3	YES
heart	NFY:TTF1:ZIC3
hypothalamus	AP2:AP2:PPARA
hypothalamus	AP2:CEBP:PAX4	YES
hypothalamus	AP2:CEBP:XVENT1
hypothalamus	AP2:CEBPGAMMA:PAX4	YES
hypothalamus	AP2:CETS1P54:PAX4	YES
hypothalamus	AP2:ETF:PAX4
hypothalamus	AP2:ETF:PPARA
hypothalamus	AP2:ETF:XVENT1
hypothalamus	AP2:HIC1:PPARA
hypothalamus	AP2:LRF:PAX4
hypothalamus	AP2:MAZ:PPARA
hypothalamus	AP2:PAX4:PPARA
hypothalamus	AP2:PAX4:SREBP
hypothalamus	AP2:PAX4:XVENT1		synaptic transmission:10:2.27E-06, nervous system development:12:3.53E-05, neurofilament cytoskeleton organization:3:3.67E-05,
hypothalamus	AP2ALPHA:AREB6:CP2
hypothalamus	AP2ALPHA:CP2:EGR1
hypothalamus	AP2ALPHA:CP2:SP3
hypothalamus	AP2ALPHA:EGR1:KROX
hypothalamus	AP2ALPHA:NKX25:SP3		synaptic transmission:8:7.93E-06,
hypothalamus	AREB6:EBOX:TTF1
hypothalamus	CEBPA:CEBPGAMMA:CHOP	YES
hypothalamus	CEBPA:CHOP:TBP	YES
hypothalamus	CEBPA:PAX4:TBP
hypothalamus	CEBPGAMMA:CEBPGAMMA:GEN_INI3_B
hypothalamus	CEBPGAMMA:GEN_INI3_B:HMGIY		synaptic transmission:8:8.60E-06, central nervous system development:6:2.30E-05,
hypothalamus	CRX:PAX4:TBP
hypothalamus	DBP:HOXA4:OCT1	YES	ion transport:7:1.54E-05,
hypothalamus	DBP:HOXA4:SRY	YES
hypothalamus	DBP:NKX25:SP3
hypothalamus	DBP:OCT1:SRY	YES
hypothalamus	ETS:PAX4:SREBP1		central nervous system development:7:7.47E-07, MAPKKK cascade:4:1.56E-05,
hypothalamus	GFI1:HOXA4:XVENT1
hypothalamus	HOXA4:OCT1:POU3F2
hypothalamus	LRF:PAX4:SREBP1	YES
hypothalamus	LRF:PAX4:TTF1		eating behavior:3:7.51E-06, synaptic transmission:7:2.31E-05,
hypothalamus	MAZ:PPARA:VDR	YES
hypothalamus	MINI19_B:NKX25:SP1
hypothalamus	MINI19_B:NKX25:SRY
hypothalamus	MINI19_B:PPARA:SP1	YES
hypothalamus	MINI19_B:SP1:VDR
hypothalamus	MYOGNF1:XVENT1:YY1	YES
hypothalamus	NFAT:PAX5:XVENT1	YES
hypothalamus	NFAT:PAX8:XVENT1	YES
hypothalamus	OCT4:PAX4:TGIF	YES
hypothalamus	OCT4:XVENT1:YY1		neurotransmitter uptake:3:4.01E-06,
hypothalamus	OCT4:YY1:YY1
hypothalamus	PAX2:PAX4:TGIF
hypothalamus	XVENT1:YY1:YY1
kidney	AIRE:CEBPA:PAX4	YES
kidney	AIRE:CEBPGAMMA:PAX4	YES	metabolic process:8:2.10E-05,
kidney	AP2ALPHA:AP2:DR4
kidney	AP2ALPHA:AP2:HAND1E47		excretion:6:1.46E-07, fatty acid metabolic process:5:4.47E-05,
kidney	AP2ALPHA:HAND1E47:PAX4	YES
kidney	AREB6:EBOX:PPARA	YES
kidney	CART1:HOXA4:SOX10	YES
kidney	CART1:OCT4:SOX10	YES
kidney	CART1:POU3F2:SOX10
kidney	CDXA:XVENT1:YY1	YES	oxidation reduction:13:3.56E-07,
kidney	CEBPA:CEBPGAMMA:PLZF
kidney	CEBPA:GATA4:PLZF
kidney	CEBPA:GEN_INI3_B:PLZF	YES	oxidation reduction:8:2.46E-05,
kidney	CEBPA:NKX25:SP3	YES
kidney	CP2:DR1:PAX4	YES
kidney	CP2:EGR1:PAX4	YES
kidney	CP2:EGR1:ZIC3
kidney	CP2:LMO2COM:PAX4		excretion:5:5.23E-08,
kidney	CP2:LMO2COM:ZIC3
kidney	CP2:MAF:PAX4
kidney	CP2:MINI19_B:PAX4
kidney	DR1:PAX4:PPARA	YES	response to toxin:3:1.04E-06,
kidney	ETS:NKX25:SP3		excretion:6:1.72E-08,
kidney	FAC1:GATA:OCT4
kidney	FAC1:GATA:XVENT1	YES
kidney	FAC1:GATA4:XVENT1	YES	gluconeogenesis:4:2.23E-06,
kidney	FAC1:OCT4:XVENT1		oxidation reduction:20:1.30E-10, metabolic process:14:4.49E-05,
kidney	FOXJ2:GATA4:PAX4		oxidation reduction:19:2.93E-10, gluconeogenesis:4:1.55E-05,
kidney	FOXJ2:HNF3:PAX4
kidney	GATA4:OCT4:PAX4
kidney	HOXA4:OCT4:SOX10	YES
kidney	HOXA4:POU3F2:SOX10	YES
kidney	IK1:PAX4:ZIC3	YES
kidney	LMO2COM:PAX4:ZIC3	YES	oxidation reduction:12:8.32E-07, protein metabolic process:4:4.06E-06, negative regulation of cGMP biosynthetic process:2:4.88E-05, skeletal muscle regeneration:2:4.88E-05, myoblast development:2:4.88E-05,
kidney	MAZ:NKX25:SP3
kidney	MAZ:PAX4:SP1	YES
kidney	MAZ:PAX5:SP3	YES
kidney	MAZ:PPARA:SP3
kidney	MINI19_B:MYOGNF1:SP1	YES
kidney	MINI19_B:NKX25:P300
kidney	MINI19_B:NKX25:SP1
kidney	MINI19_B:PAX4:SP1	YES
kidney	MYOGNF1:PAX4:SP1	YES
kidney	NKX25:PAX5:SP3		excretion:8:2.47E-08, oxidation reduction:17:4.71E-05,
kidney	OCT1:OSF2:PAX4	YES
kidney	PAX4:PLZF:PPARA	YES
kidney	PAX4:SP1:ZIC3	YES	response to toxin:4:1.36E-05,
leukemia_chronic_myelogenous	AHRHIF:PAX4:WT1	YES
leukemia_chronic_myelogenous	AP2:ETF:TCF11
leukemia_chronic_myelogenous	AP2:ETF:TTF1
leukemia_chronic_myelogenous	AP2:ETF:WT1
leukemia_chronic_myelogenous	AP2:ETS:WT1
leukemia_chronic_myelogenous	AP2:PAX4:WT1
leukemia_chronic_myelogenous	AP2:PPARA:WT1
leukemia_chronic_myelogenous	AP2:TTF1:WT1
leukemia_chronic_myelogenous	AP2ALPHA:AREB6:SREBP1	YES
leukemia_chronic_myelogenous	AP2ALPHA:AREB6:TAL1BETAE47
leukemia_chronic_myelogenous	AP2ALPHA:CETS1P54:ETF	YES
leukemia_chronic_myelogenous	AP2ALPHA:CETS1P54:SREBP1	YES
leukemia_chronic_myelogenous	AREB6:E2A:ZIC3	YES
leukemia_chronic_myelogenous	AREB6:LMO2COM:ZIC3	YES
leukemia_chronic_myelogenous	AREB6:TTF1:ZIC3	YES
leukemia_chronic_myelogenous	BRCA:PAX4:WT1	YES
leukemia_chronic_myelogenous	CACD:CETS1P54:ETF	YES
leukemia_chronic_myelogenous	CACD:CETS1P54:NFY	YES
leukemia_chronic_myelogenous	CART1:CEBPA:TST1	YES
leukemia_chronic_myelogenous	CDXA:CEBPA:TST1
leukemia_chronic_myelogenous	CEBPGAMMA:CEBPGAMMA:MRF2	YES
leukemia_chronic_myelogenous	CEBPGAMMA:CEBPGAMMA:PLZF
leukemia_chronic_myelogenous	CEBPGAMMA:HNF3B:PLZF
leukemia_chronic_myelogenous	CEBPGAMMA:PAX4:PLZF
leukemia_chronic_myelogenous	CETS1P54:ETF:LRF
leukemia_chronic_myelogenous	CHOP:POU3F2:SOX10	YES
leukemia_chronic_myelogenous	CP2:E2A:ZIC3
leukemia_chronic_myelogenous	CP2:LMO2COM:ZIC3
leukemia_chronic_myelogenous	DBP:HMGIY:HOXA4	YES
leukemia_chronic_myelogenous	DBP:HOXA4:PLZF	YES
leukemia_chronic_myelogenous	DBP:PAX4:PLZF
leukemia_chronic_myelogenous	DR3:PAX4:WT1	YES
leukemia_chronic_myelogenous	E2A:LMO2COM:ZIC3	YES	male meiosis:2:2.02E-05,
leukemia_chronic_myelogenous	E2A:TTF1:ZIC3
leukemia_chronic_myelogenous	EBOX:HAND1E47:SREBP1	YES
leukemia_chronic_myelogenous	EBOX:PAX8:SREBP1	YES
leukemia_chronic_myelogenous	ETS:PAX4:WT1
leukemia_chronic_myelogenous	ETS:SP1:VDR	YES
leukemia_chronic_myelogenous	ETS:SP1:WT1
leukemia_chronic_myelogenous	ETS:SP1:ZIC3
leukemia_chronic_myelogenous	ETS:VDR:WT1
leukemia_chronic_myelogenous	ETS:WT1:ZIC3	YES
leukemia_chronic_myelogenous	FOXJ2:HNF3:PAX4
leukemia_chronic_myelogenous	FOXJ2:MYOGNF1:PAX4
leukemia_chronic_myelogenous	FOXJ2:NFY:PAX4	YES
leukemia_chronic_myelogenous	FOXJ2:PAX4:SP3
leukemia_chronic_myelogenous	HNF3B:PAX4:PLZF
leukemia_chronic_myelogenous	LMO2COM:TTF1:ZIC3	YES
leukemia_chronic_myelogenous	MYB:PAX4:WT1	YES
leukemia_chronic_myelogenous	NCX:PAX2:TBP	YES	DNA replication:12:7.85E-09, cell cycle:13:1.68E-05, cell division:9:4.61E-05, mitosis:8:5.56E-05, chromosome segregation:4:7.72E-05,
leukemia_chronic_myelogenous	NCX:PAX4:WT1	YES
leukemia_chronic_myelogenous	NF1:NFY:ZIC3		cell division:5:3.18E-07, mitosis:4:5.82E-06, cell cycle:5:7.31E-06,
leukemia_chronic_myelogenous	OCT:PAX4:PLZF
leukemia_chronic_myelogenous	OCT:PLZF:TST1
leukemia_chronic_myelogenous	PAX3:PAX4:WT1	YES
leukemia_chronic_myelogenous	PAX3:SP1:WT1
leukemia_chronic_myelogenous	PAX4:PAX:WT1	YES
leukemia_chronic_myelogenous	PAX4:PPARA:WT1
leukemia_lymphoblastic	AHRHIF:NKX25:SP3
leukemia_lymphoblastic	AP1:AP1:SRY
leukemia_lymphoblastic	AP1:PAX2:SRY	YES
leukemia_lymphoblastic	AP1:SRY:TST1	YES
leukemia_lymphoblastic	AP2:AP2:TST1
leukemia_lymphoblastic	AP2:KROX:PPARA
leukemia_lymphoblastic	AP2:KROX:SPZ1	YES
leukemia_lymphoblastic	AP2:KROX:WT1
leukemia_lymphoblastic	AP2:PPARA:WT1
leukemia_lymphoblastic	AP2:SPZ1:SREBP1	YES
leukemia_lymphoblastic	AP2:SREBP1:WT1	YES
leukemia_lymphoblastic	AP2ALPHA:AP2:TST1
leukemia_lymphoblastic	CART1:PAX4:PAX8	YES	cell cycle:27:3.55E-18, cell division:19:3.86E-15, mitosis:17:1.81E-14, DNA replication:13:3.86E-10, phosphoinositide-mediated signaling:6:3.28E-07,
leukemia_lymphoblastic	CDXA:CEBPA:PLZF
leukemia_lymphoblastic	CEBPA:CEBPGAMMA:PLZF
leukemia_lymphoblastic	CEBPA:PAX2:RUSH1A		DNA replication initiation:3:1.62E-05, DNA replication:5:4.93E-05,
leukemia_lymphoblastic	CEBPA:PAX5:PLZF	YES
leukemia_lymphoblastic	CEBPA:PLZF:TBP		DNA replication-dependent nucleosome assembly:2:5.83E-06,
leukemia_lymphoblastic	CETS1P54:LRF:WT1	YES
leukemia_lymphoblastic	ETS:PAX4:TEL2	YES
leukemia_lymphoblastic	FAC1:FOXJ2:OCT4		mitosis:11:1.82E-11, cell cycle:12:1.29E-08, cell division:9:5.51E-08, DNA replication:7:1.66E-06, phosphoinositide-mediated signaling:4:7.42E-06,
leukemia_lymphoblastic	FAC1:FOXJ2:XVENT1		mitosis:14:7.27E-13, cell division:15:9.99E-13, cell cycle:17:7.30E-11, phosphoinositide-mediated signaling:5:1.69E-06, spindle organization:3:4.04E-05,
leukemia_lymphoblastic	FAC1:OCT:XVENT1
leukemia_lymphoblastic	FAC1:OCT4:XVENT1		mitosis:14:2.56E-12, cell cycle:18:3.63E-11, cell division:13:6.13E-10, DNA replication:10:6.17E-08, mitotic sister chromatid segregation:3:3.97E-05,
leukemia_lymphoblastic	FOXJ2:PAX4:POU3F2		cell cycle:33:1.38E-20, cell division:24:4.19E-18, mitosis:19:1.50E-14, DNA replication:16:1.37E-11, phosphoinositide-mediated signaling:8:4.23E-09,
leukemia_lymphoblastic	HNF3:NKX25:OCT1		mitosis:6:2.55E-06, cell division:6:9.57E-06, cell cycle:7:3.70E-05,
leukemia_lymphoblastic	NFY:PAX4:ZIC3		phosphoinositide-mediated signaling:4:2.26E-06, DNA replication:6:3.96E-06, DNA repair:6:5.69E-06, cell cycle:8:8.15E-06, cell division:6:1.77E-05,
leukemia_lymphoblastic	NFY:TTF1:ZIC3	YES	DNA replication:4:2.36E-05,
leukemia_lymphoblastic	NKX25:OSF2:SP3
leukemia_lymphoblastic	OCT1:POU3F2:SOX10	YES
leukemia_lymphoblastic	OCT1_07:PAX4:POU3F2	YES
leukemia_lymphoblastic	PAX4:POU3F2:SOX10
leukemia_lymphoblastic	PAX4:TBX5:ZIC3
leukemia_promyelocytic	AP2:DR3:WT1	YES
leukemia_promyelocytic	AP2:ETF:KROX
leukemia_promyelocytic	AP2:ETF:WT1
leukemia_promyelocytic	AP2:KROX:WT1
leukemia_promyelocytic	AP2ALPHA:DR4:ETF	YES
leukemia_promyelocytic	AP2ALPHA:GEN_INI3_B:NFY	YES
leukemia_promyelocytic	CART1:FAC1:HOXA4		cell division:7:1.04E-05, cell cycle:9:1.19E-05,
leukemia_promyelocytic	CART1:FAC1:MRF2	YES
leukemia_promyelocytic	CEBPGAMMA:CEBPGAMMA:PLZF
leukemia_promyelocytic	CMAF:NKX25:SP3	YES
leukemia_promyelocytic	CP2:CP2:PAX4		cell division:11:3.58E-07,
leukemia_promyelocytic	CP2:HIC1:PAX4	YES
leukemia_promyelocytic	CP2:MINI19_B:PAX4
leukemia_promyelocytic	ETF:HOXA4:NF1		DNA recombination:3:6.01E-06, regulation of exit from mitosis:2:2.29E-05,
leukemia_promyelocytic	ETF:LRF:P300
leukemia_promyelocytic	ETF:NF1:P300	YES
leukemia_promyelocytic	ETF:NF1:TTF1	YES	regulation of exit from mitosis:2:2.29E-05,
leukemia_promyelocytic	FAC1:FOXJ2:XVENT1		cell division:11:3.15E-08, cell cycle:12:2.40E-06, mitosis:8:4.73E-06,
leukemia_promyelocytic	FAC1:MRF2:OCT4
leukemia_promyelocytic	FOX:OCT1:PAX2
leukemia_promyelocytic	FOX:PAX2:PAX4
leukemia_promyelocytic	FOX:PAX4:POU3F2
leukemia_promyelocytic	GEN_INI3_B:NFY:VMYB	YES
leukemia_promyelocytic	MYOGNF1:NFY:TCF11
leukemia_promyelocytic	MYOGNF1:NFY:VMYB	YES
leukemia_promyelocytic	NFY:NFY:VMYB	YES
leukemia_promyelocytic	NFY:TCF11:VMYB	YES
leukemia_promyelocytic	NKX25:PAX4:SP3		cell division:19:1.35E-10, cell cycle:25:2.66E-10, DNA replication:14:5.90E-08, mitosis:13:5.57E-07, mitotic metaphase plate congression:3:5.14E-05,
leukemia_promyelocytic	NKX25:POU3F2:SP3
leukemia_promyelocytic	NKX25:PPARA:SP3		cell division:10:2.61E-06, cell cycle:13:4.90E-06,
leukemia_promyelocytic	PAX4:POU3F2:SOX10	YES
leukemia_promyelocytic	PAX4:POU3F2:VDR	YES
leukemia_promyelocytic	PAX4:PPARA:SP3		cell division:9:2.04E-05, cell cycle:12:2.75E-05,
leukemia_promyelocytic	PAX4:YY1:YY1	YES
leukemia_promyelocytic	PPARA:SP1:SP3
leukemia_promyelocytic	TAL1BETAE47:TAL1BETAE47:XVENT1	YES
liver	AP2ALPHA:CP2:CP2		tyrosine catabolic process:3:1.29E-06, aromatic amino acid family metabolic process:3:5.02E-06, L-phenylalanine catabolic process:3:6.51E-06,
liver	AP2ALPHA:PAX4:PLZF
liver	CACD:DR1:PAX4	YES
liver	CEBPA:CEBPGAMMA:PLZF		androgen metabolic process:2:6.28E-05,
liver	CEBPA:PAX4:PLZF		oxidation reduction:10:5.54E-06, L-phenylalanine catabolic process:3:9.67E-06,
liver	CEBPGAMMA:CEBPGAMMA:HMGIY		oxidation reduction:7:6.05E-06, bile acid and bile salt transport:2:2.13E-05, multicellular organism growth:2:5.96E-05,
liver	CEBPGAMMA:CEBPGAMMA:PAX2	YES	oxidation reduction:10:3.02E-06, acute-phase response:4:3.19E-06,
liver	CEBPGAMMA:CEBPGAMMA:PLZF		bile acid and bile salt transport:2:1.94E-05,
liver	CEBPGAMMA:HMGIY:PAX4	YES
liver	CEBPGAMMA:HMGIY:PLZF		oxidation reduction:10:9.74E-07,
liver	CEBPGAMMA:HNF3B:PLZF		bile acid and bile salt transport:2:1.41E-05, oxidation reduction:6:2.11E-05,
liver	CEBPGAMMA:HOXA4:PAX4	YES
liver	CEBPGAMMA:PAX2:PAX4
liver	CEBPGAMMA:PAX2:PLZF		oxidation reduction:19:2.72E-11, acute-phase response:5:1.01E-06, tyrosine catabolic process:3:8.43E-06, hyaluronan metabolic process:3:1.26E-05, L-phenylalanine catabolic process:3:4.22E-05,
liver	CEBPGAMMA:PAX4:PLZF	YES	bile acid and bile salt transport:2:4.17E-06,
liver	DR1:P300:ZIC3	YES
liver	DR4:MINI19_B:NKX25
liver	ETS:NKX25:SP3		lipid transport:5:8.77E-06, acute-phase response:4:9.93E-06, phospholipid efflux:3:1.87E-05, cholesterol efflux:3:2.38E-05,
liver	GATA4:PAX4:PAX4	YES	bile acid and bile salt transport:2:8.42E-06,
liver	GEN_INI3_B:PPAR_DR1:ZIC3	YES
liver	HNF1:OCT1:PAX4	YES	negative regulation of fibrinolysis:2:7.22E-06,
liver	HNF1:PAX4:TTF1	YES
liver	HNF3:PAX2:PAX6	YES
liver	HNF3B:PAX4:PLZF	YES	oxidation reduction:7:2.93E-06, bile acid and bile salt transport:2:1.76E-05,
liver	HOXA4:MYOGNF1:SOX10		oxidation reduction:7:1.56E-05,
liver	OCT:PAX2:RUSH1A	YES
liver	OCT:RUSH1A:TST1	YES
liver	OCT1:OCT4:XVENT1	YES
liver	OCT1:P300:XVENT1	YES
liver	OSF2:PAX4:XVENT1	YES
lung	AP1:AP1:SRY
lung	AP1:P300:ZIC3	YES
lung	AP1:TTF1:ZIC3	YES
lung	AP2ALPHA:CP2:KROX
lung	CDXA:PAX4:YY1	YES
lung	CEBP:CEBP:PAX4
lung	CEBP:NFAT:PAX4		negative regulation of T cell proliferation:2:2.29E-05,
lung	CEBPA:PAX4:TBP
lung	CETS1P54:NFAT:PAX2	YES	cell adhesion:8:1.45E-05, blood vessel maturation:2:4.57E-05,
lung	DBP:FOXJ2:HOXA4
lung	FAC1:PAX4:TBP
lung	GEN_INI3_B:PAX8:TFE	YES
lung	MRF2:PAX4:YY1	YES
lung	OCT1:PAX4:YY1	YES
lymph_node	AP1:MAF:PAX4	YES
lymph_node	AP1:PAX4:VDR	YES
lymph_node	CACD:CETS1P54:OSF2
lymph_node	CACD:LRF:PAX4		immune response:12:1.19E-06,
lymph_node	CEBP:NFAT:PAX4	YES
lymph_node	CEBPGAMMA:CEBPGAMMA:OCT1
lymph_node	CP2:LRF:PAX4	YES	immune response:11:5.81E-06,
lymph_node	DR3:SP1:WT1	YES
lymph_node	FOX:OCT4:PAX2	YES
lymph_node	GRE_C:SOX10:SRY	YES
lymph_node	LRF:OCT4:PAX4	YES
lymph_node	LRF:PAX4:PAX4	YES	immune response:15:1.17E-07,
lymph_node	MAF:PAX4:PAX	YES
lymph_node	MAF:PAX4:PAX8		immune response:14:1.33E-09, inflammatory response:7:1.98E-05,
lymph_node	MAF:PAX4:TTF1		immune response:10:7.85E-06,
lymph_node	PAX4:TEL2:WT1		chemotaxis:6:8.09E-08,
lymphoma_Burkitts_Daudi	AHRHIF:NKX25:SP3
lymphoma_Burkitts_Daudi	AP1:PAX4:PLZF	YES
lymphoma_Burkitts_Daudi	AP2:DR4:ETF
lymphoma_Burkitts_Daudi	AP2:ETF:PPARA
lymphoma_Burkitts_Daudi	AP2:ETF:SREBP1	YES
lymphoma_Burkitts_Daudi	AP2:SP1:SREBP1
lymphoma_Burkitts_Daudi	CACD:SREBP1:SREBP
lymphoma_Burkitts_Daudi	CART1:FAC1:HOXA4		cell division:7:3.65E-06, mitotic sister chromatid segregation:3:5.27E-06, mitosis:6:1.22E-05, cell cycle:8:2.74E-05,
lymphoma_Burkitts_Daudi	CART1:GATA4:HOXA4		cell cycle:10:1.36E-07, mitosis:7:4.29E-07, cell division:7:1.99E-06, DNA replication:5:8.90E-05,
lymphoma_Burkitts_Daudi	CART1:HOXA4:OCT		cell division:4:6.63E-05,
lymphoma_Burkitts_Daudi	CEBPA:CEBPGAMMA:PAX4		DNA replication:6:6.04E-06, double-strand break repair:3:1.36E-05, DNA replication-dependent nucleosome assembly:2:5.22E-05,
lymphoma_Burkitts_Daudi	CEBPA:FAC1:PAX4		nucleotide-excision repair, DNA gap filling:3:4.28E-06,
lymphoma_Burkitts_Daudi	CEBPGAMMA:NKX25:PLZF		mitosis:12:1.13E-09, cell cycle:15:4.61E-08, cell division:11:1.35E-07, chromosome segregation:4:3.57E-05, DNA replication:7:8.63E-05,
lymphoma_Burkitts_Daudi	CEBPGAMMA:NKX25:S8		mitosis:4:2.07E-05,
lymphoma_Burkitts_Daudi	CEBPGAMMA:PAX4:PLZF		mitosis:11:1.10E-08, cell cycle:14:2.35E-07, cell division:10:9.84E-07, DNA replication:7:7.60E-05,
lymphoma_Burkitts_Daudi	CETS1P54:ETS:WT1	YES
lymphoma_Burkitts_Daudi	CETS1P54:NKX25:WT1	YES
lymphoma_Burkitts_Daudi	CETS1P54:NKX25:YY1	YES
lymphoma_Burkitts_Daudi	CP2:CP2:PAX4		cell division:13:3.49E-09, DNA replication:11:2.21E-08, mitosis:10:3.08E-07, cell cycle:14:7.89E-07, nucleotide-excision repair, DNA gap filling:4:1.46E-05,
lymphoma_Burkitts_Daudi	CP2:EBOX:PAX4		mitosis:7:2.05E-06,
lymphoma_Burkitts_Daudi	CP2:NFY:PAX4		DNA replication:7:1.62E-08, cell division:7:9.71E-08, cell cycle:8:4.83E-07, mitosis:6:5.62E-07, phosphoinositide-mediated signaling:3:3.62E-05,
lymphoma_Burkitts_Daudi	CP2:PAX4:ZIC3		cell cycle:31:5.37E-15, cell division:22:2.42E-13, mitosis:20:2.86E-13, DNA replication:16:9.59E-10, phosphoinositide-mediated signaling:8:3.88E-08,
lymphoma_Burkitts_Daudi	FAC1:FOX:XVENT1	YES
lymphoma_Burkitts_Daudi	FAC1:TBP:XVENT1		mitosis:8:1.79E-07, cell division:7:1.18E-05,
lymphoma_Burkitts_Daudi	FOX:GATA4:XVENT1	YES
lymphoma_Burkitts_Daudi	FOXJ2:HNF3:PAX4		mitosis:8:6.38E-09, cell cycle:10:2.98E-08, cell division:8:3.77E-08,
lymphoma_Burkitts_Daudi	FOXJ2:NF1:PAX4	YES	cell cycle:10:2.25E-08, cell division:8:3.01E-08, mitosis:7:1.23E-07, B cell receptor signaling pathway:3:1.22E-06, immune response:7:1.38E-04,
lymphoma_Burkitts_Daudi	FOXJ2:PAX4:STAT	YES	mitosis:14:5.19E-13, cell division:15:6.98E-13, cell cycle:17:4.93E-11, phosphoinositide-mediated signaling:4:3.97E-05,
lymphoma_Burkitts_Daudi	HOXA4:SOX10:TCF11	YES
lymphoma_Burkitts_Daudi	MINI19_B:NKX25:WT1
lymphoma_Burkitts_Daudi	NFY:PAX4:TTF1	YES	cell division:6:6.45E-07, cell cycle:7:1.67E-06, mitosis:5:4.85E-06,
lymphoma_Burkitts_Daudi	NKX25:PPARA:SP3		cell cycle:18:1.26E-10, cell division:14:1.35E-10, mitosis:10:1.64E-07, DNA replication:9:1.24E-06,
lymphoma_Burkitts_Daudi	OSF2:PAX2:RUSH1A
lymphoma_Burkitts_Daudi	OSF2:PAX4:RUSH1A	YES
lymphoma_Burkitts_Daudi	PAX4:TBP:TEL2	YES	nucleotide-excision repair, DNA gap filling:3:4.86E-06, DNA strand elongation during DNA replication:2:1.66E-05, cell cycle:6:3.20E-05,
lymphoma_Burkitts_Raji	AP2:ETF:HAND1E47
lymphoma_Burkitts_Raji	AP2:ETF:SP3	YES
lymphoma_Burkitts_Raji	AP2:ETF:WT1
lymphoma_Burkitts_Raji	AP2:SP3:WT1
lymphoma_Burkitts_Raji	AP2ALPHA:MYOGNF1:PAX	YES
lymphoma_Burkitts_Raji	AREB6:E2A:MYOGNF1	YES
lymphoma_Burkitts_Raji	AREB6:LMO2COM:MYOGNF1	YES
lymphoma_Burkitts_Raji	CART1:GATA4:HOXA4
lymphoma_Burkitts_Raji	CEBPGAMMA:FOXJ2:PAX4		immune response:17:1.52E-07, antigen processing and presentation of peptide or polysaccharide antigen via MHC class II:4:2.28E-05,
lymphoma_Burkitts_Raji	CEBPGAMMA:GATA4:PAX4		immune response:13:3.96E-07,
lymphoma_Burkitts_Raji	CEBPGAMMA:MAF:PAX4
lymphoma_Burkitts_Raji	CEBPGAMMA:OCT1:PAX4	YES	immune response:18:1.68E-09, antigen processing and presentation of peptide or polysaccharide antigen via MHC class II:4:1.17E-05, B cell receptor signaling pathway:3:2.24E-05, immunoglobulin mediated immune response:3:7.48E-05,
lymphoma_Burkitts_Raji	CEBPGAMMA:OCT1:PLZF
lymphoma_Burkitts_Raji	CEBPGAMMA:PAX4:PLZF		immune response:22:3.47E-09, immunoglobulin mediated immune response:4:9.56E-06, antigen processing and presentation:6:1.25E-05, cellular defense response:6:5.54E-05, cell surface receptor linked signal transduction:8:1.12E-04,
lymphoma_Burkitts_Raji	CEBPGAMMA:PAX4:STAT	YES	immune response:12:2.26E-06,
lymphoma_Burkitts_Raji	CP2:ETF:MINI19_B
lymphoma_Burkitts_Raji	DR3:SP3:SP3	YES
lymphoma_Burkitts_Raji	E2A:LMO2COM:MYOGNF1	YES
lymphoma_Burkitts_Raji	FAC1:FOXJ2:PAX4
lymphoma_Burkitts_Raji	FAC1:PAX4:PAX4	YES	immune response:15:1.00E-07, antigen processing and presentation of peptide or polysaccharide antigen via MHC class II:4:7.59E-06,
lymphoma_Burkitts_Raji	HMGIY:NFAT:PAX4	YES
lymphoma_Burkitts_Raji	HMGIY:OCT4:PAX4	YES
lymphoma_Burkitts_Raji	HNF3B:OCT1:TST1
lymphoma_Burkitts_Raji	LMO2COM:MYOGNF1:TAL1BETAE47	YES
lymphoma_Burkitts_Raji	NF1:PPARA:SP1
lymphoma_Burkitts_Raji	NF1:SP1:ZIC3
lymphoma_Burkitts_Raji	P300:SP3:SP3
lymphoma_Burkitts_Raji	PAX2:RUSH1A:RUSH1A
lymphoma_Burkitts_Raji	PAX4:SREBP1:ZIC3	YES	immune response:22:3.56E-07,
lymphoma_Burkitts_Raji	PAX4:TST1:ZIC3	YES	immune response:24:1.03E-08,
lymphoma_Burkitts_Raji	PPARA:SP3:SP3
medulla_oblongata	AP2:AP2:ETF
medulla_oblongata	AP2:AP2:PAX2
medulla_oblongata	AP2:AP2:PPARA
medulla_oblongata	AP2:AP2:XVENT1
medulla_oblongata	AP2:CETS1P54:XVENT1
medulla_oblongata	AP2:ETF:PAX2
medulla_oblongata	AP2:ETF:PPARA
medulla_oblongata	AP2:ETF:XVENT1
medulla_oblongata	AP2:MAZ:PPARA
medulla_oblongata	AP2:PAX2:SREBP
medulla_oblongata	AREB6:EBOX:TTF1
medulla_oblongata	CEBPA:HNF3:NCX	YES
medulla_oblongata	CEBPGAMMA:CEBP:PAX4
medulla_oblongata	CEBPGAMMA:GATA4:GEN_INI3_B	YES
medulla_oblongata	CEBPGAMMA:GEN_INI3_B:MAF	YES
medulla_oblongata	CEBPGAMMA:GEN_INI3_B:PLZF
medulla_oblongata	CEBPGAMMA:HMGIY:PLZF
medulla_oblongata	CETS1P54:HNF3B:NKX25	YES
medulla_oblongata	CETS1P54:MAZ:PPARA
medulla_oblongata	CRX:NKX25:TBP
medulla_oblongata	CRX:PAX4:TBP
medulla_oblongata	DBP:FOXJ2:HOXA4
medulla_oblongata	DBP:FOXJ2:OCT1
medulla_oblongata	DBP:HOXA4:OCT1
medulla_oblongata	EGR1:MYOGNF1:PAX2	YES
medulla_oblongata	ETF:PAX4:PPARA		synaptic transmission:9:3.03E-07, ionotropic glutamate receptor signaling pathway:3:5.49E-06,
medulla_oblongata	FAC1:MRF2:OCT4
medulla_oblongata	FOXJ2:OSF2:PAX2	YES
medulla_oblongata	MAZ:PPARA:SP1
medulla_oblongata	MAZ:PPARA:SP3
medulla_oblongata	MAZ:SP1:SP3
medulla_oblongata	MYOGNF1:YY1:YY1	YES
medulla_oblongata	NKX25:PAX4:TBP		central nervous system development:10:1.98E-07, synaptic transmission:12:7.97E-07, neurotransmitter secretion:5:6.25E-06, nervous system development:14:4.05E-05,
medulla_oblongata	NKX25:PPARA:TBP	YES
medulla_oblongata	NKX25:TBP:TST1		central nervous system development:10:1.53E-08, neurotransmitter secretion:4:4.13E-05,
medulla_oblongata	OCT4:POU3F2:YY1	YES
medulla_oblongata	PAX4:PPARA:TBP
medulla_oblongata	PAX8:YY1:YY1	YES
medulla_oblongata	XVENT1:YY1:YY1
occipital_lobe	AHRHIF:SP1:WT1
occipital_lobe	AP2:AP2:PPARA
occipital_lobe	AP2:DR4:ETF
occipital_lobe	AP2:ETF:PAX2
occipital_lobe	AP2:ETF:PPARA
occipital_lobe	AP2:ETF:XVENT1
occipital_lobe	AP2:MAZ:PPARA
occipital_lobe	AP2:NKX25:TBP
occipital_lobe	AP2:PAX2:SREBP
occipital_lobe	AP2:PAX4:TBP
occipital_lobe	AP2:PPARA:SREBP
occipital_lobe	AP2ALPHA:AP2:DR4
occipital_lobe	AP2ALPHA:CP2:KROX
occipital_lobe	CACD:MAZ:NKX25		nervous system development:9:1.77E-05,
occipital_lobe	CACD:NKX25:OCT1	YES	nervous system development:9:1.77E-05,
occipital_lobe	CACD:NKX25:TFE	YES
occipital_lobe	CART1:CEBP:PAX4	YES	nervous system development:10:2.67E-06,
occipital_lobe	CEBP:CEBP:PAX4	YES
occipital_lobe	CEBP:ETF:PAX4	YES
occipital_lobe	CEBP:HOXA4:OCT1	YES
occipital_lobe	CEBP:OCT1:PAX4	YES
occipital_lobe	CEBP:PAX4:PAX4		nervous system development:13:3.00E-06,
occipital_lobe	CETS1P54:KROX:PAX4	YES	nervous system development:7:2.35E-05, neurotransmitter secretion:3:2.39E-05, regulation of synaptic transmission:2:7.17E-05, synaptic transmission:5:7.32E-05,
occipital_lobe	CHOP:HAND1E47:OCT1
occipital_lobe	CHOP:HOXA4:OCT1
occipital_lobe	CHOP:OCT1:POU3F2	YES
occipital_lobe	CP2:ETF:MINI19_B		regulation of synaptic transmission:2:5.09E-06,
occipital_lobe	CRX:NKX25:TBP
occipital_lobe	CRX:PAX4:TBP
occipital_lobe	DBP:NKX25:SP3
occipital_lobe	DBP:NKX25:TBP
occipital_lobe	DBP:PAX4:TBP
occipital_lobe	DR3:ETF:PAX4
occipital_lobe	DR3:ETF:PAX8	YES	regulation of synaptic transmission:2:4.17E-06,
occipital_lobe	EGR1:KROX:PAX4	YES
occipital_lobe	EGR1:MYOGNF1:PAX4	YES
occipital_lobe	EGR1:PAX2:PAX4	YES
occipital_lobe	EGR1:PAX4:RFX	YES
occipital_lobe	ETF:MINI19_B:PAX4		regulation of synaptic transmission:2:1.76E-05,
occipital_lobe	ETF:PAX4:PAX8	YES
occipital_lobe	ETS:OSF2:PAX2
occipital_lobe	GEN_INI3_B:HAND1E47:PAX5	YES
occipital_lobe	HMGIY:SOX10:SRY
occipital_lobe	HOXA4:OCT1:POU3F2
occipital_lobe	MAZ:NKX25:PPARA		nervous system development:7:1.97E-05, axon choice point recognition:2:4.09E-05, ion transport:8:6.24E-05, synaptic transmission:5:6.47E-05,
occipital_lobe	MAZ:NKX25:SP1
occipital_lobe	MAZ:NKX25:SP3		axon choice point recognition:4:5.13E-09, central nervous system development:8:7.56E-09, ion transport:14:6.74E-08, nervous system development:10:1.53E-06, axonogenesis:4:3.08E-05,
occipital_lobe	MAZ:NKX25:SPZ1
occipital_lobe	MAZ:NKX25:SRY	YES
occipital_lobe	MAZ:NKX25:WT1	YES
occipital_lobe	MAZ:PAX4:SPZ1
occipital_lobe	MAZ:PPARA:SP1
occipital_lobe	MAZ:PPARA:SP3		axon choice point recognition:2:5.83E-06, nervous system development:5:1.23E-05,
occipital_lobe	MAZ:PPARA:SPZ1	YES
occipital_lobe	MAZ:PPARA:WT1	YES	nervous system development:5:1.23E-05,
occipital_lobe	MAZ:SP1:SP3
occipital_lobe	MAZ:SP1:SPZ1	YES
occipital_lobe	MAZ:SP1:WT1
occipital_lobe	MAZ:SP3:SPZ1	YES
occipital_lobe	MAZ:SP3:WT1		ion transport:11:1.22E-08, sodium ion transport:6:5.74E-07, spinal cord oligodendrocyte cell differentiation:2:1.46E-05, clustering of voltage-gated sodium channels:2:2.92E-05, axon choice point recognition:2:2.92E-05,
occipital_lobe	MAZ:SPZ1:WT1	YES
occipital_lobe	NKX25:PAX4:TBP		nervous system development:17:6.50E-07, synaptic transmission:11:6.32E-06, central nervous system development:8:1.82E-05,
occipital_lobe	OCT1:OCT1:POU3F2
occipital_lobe	PAX3:SP1:WT1
occipital_lobe	PAX3:SP3:WT1
olfactory_bulb	AP2:AP2:PPARA
olfactory_bulb	AP2:AP2:SPZ1
olfactory_bulb	AP2:AREB6:PPARA	YES
olfactory_bulb	AP2:HIC1:PPARA
olfactory_bulb	AP2:MAZ:PPARA
olfactory_bulb	AP2:PAX4:PPARA	YES
olfactory_bulb	AP2:PAX4:SPZ1
olfactory_bulb	AP2:PAX4:TST1	YES
olfactory_bulb	AP2:PPARA:SPZ1	YES
olfactory_bulb	AP2ALPHA:CP2:SP3		response to unfolded protein:5:4.13E-06,
olfactory_bulb	AP2ALPHA:MAZ:SP3
olfactory_bulb	AP2ALPHA:NKX25:SP3
olfactory_bulb	CACD:PAX4:SREBP
olfactory_bulb	CART1:MYOGNF1:NF1	YES
olfactory_bulb	CDPCR3:FOXJ2:HNF3
olfactory_bulb	CDXA:CEBPGAMMA:DBP	YES
olfactory_bulb	CEBPGAMMA:DBP:PAX4	YES
olfactory_bulb	CEBPGAMMA:DBP:PLZF	YES
olfactory_bulb	CEBPGAMMA:HMGIY:PAX4
olfactory_bulb	CEBPGAMMA:HMGIY:PLZF
olfactory_bulb	CEBPGAMMA:MYB:PAX4	YES
olfactory_bulb	CEBPGAMMA:PAX4:PLZF
olfactory_bulb	CETS1P54:FOXJ2:GATA4	YES
olfactory_bulb	CETS1P54:HOXA4:PAX4	YES
olfactory_bulb	CP2:CP2:ZIC3	YES	response to unfolded protein:6:9.67E-07,
olfactory_bulb	CP2:EGR1:ZIC3
olfactory_bulb	CP2:HIC1:ZIC3
olfactory_bulb	DBP:PAX4:TBP
olfactory_bulb	DBP:TBP:XVENT1	YES
olfactory_bulb	DR3:FOXJ2:PAX4	YES
olfactory_bulb	DR4:LRF:PAX4	YES
olfactory_bulb	EGR1:KROX:ZF5_B
olfactory_bulb	EGR1:PAX2:ZF5_B		multicellular organismal development:7:3.58E-06,
olfactory_bulb	ETS:NKX25:SP3
olfactory_bulb	ETS:PAX4:SPZ1		cell adhesion:10:2.22E-05,
olfactory_bulb	ETS:SPZ1:SREBP1	YES
olfactory_bulb	FAC1:OCT1:OCT4	YES
olfactory_bulb	FAC1:OCT4:TBP
olfactory_bulb	FAC1:PAX4:TBP
olfactory_bulb	FOX:HNF3B:HOXA4
olfactory_bulb	FOXJ2:GEN_INI3_B:HNF3	YES
olfactory_bulb	FOXJ2:GEN_INI3_B:PAX4	YES
olfactory_bulb	FOXJ2:HNF3:PAX4
olfactory_bulb	FOXJ2:MAF:PAX4
olfactory_bulb	FOXJ2:PAX4:PAX8	YES
olfactory_bulb	GATA_C:HOXA4:PAX4	YES
olfactory_bulb	HNF3:NKX25:PAX2	YES
olfactory_bulb	LRF:LRF:PAX4
olfactory_bulb	MAZ:NKX25:SP3
olfactory_bulb	MAZ:SP3:WT1		response to unfolded protein:4:1.42E-06, anti-apoptosis:5:5.47E-06, spinal cord oligodendrocyte cell differentiation:2:8.32E-06, somatic muscle development:2:1.66E-05, neuron fate specification:2:2.77E-05,
olfactory_bulb	NF1:PAX4:SREBP
olfactory_bulb	NF1:SREBP:ZIC3	YES
olfactory_bulb	OCT4:OCT:TST1
olfactory_bulb	OCT4:XVENT1:YY1
olfactory_bulb	PAX4:PAX:TBP	YES
olfactory_bulb	SREBP1:SREBP:WT1	YES
olfactory_bulb	XVENT1:YY1:YY1
ovary	AIRE:PAX4:PAX4
ovary	AP2:HIC1:NKX25
ovary	AP2:LRF:NKX25	YES
ovary	AP2:NKX25:POU3F2
ovary	AP2:NKX25:TST1
ovary	AP2:NKX25:XVENT1		negative regulation of smooth muscle cell proliferation:6:2.57E-08, negative regulation of smooth muscle cell migration:4:1.54E-06, heart morphogenesis:6:1.70E-06,
ovary	AP2:TST1:XVENT1
ovary	CART1:CDXA:GATA4		sensory perception of smell:9:2.04E-07, G-protein coupled receptor protein signaling pathway:11:3.11E-06, response to stimulus:9:3.62E-06,
ovary	CART1:FOXJ2:GATA4		sensory perception of smell:8:2.57E-06, response to stimulus:8:3.21E-05,
ovary	CDXA:CEBPGAMMA:GATA4		sensory perception of smell:10:7.86E-08, response to stimulus:10:1.86E-06, G-protein coupled receptor protein signaling pathway:12:2.75E-06,
ovary	CDXA:FOXJ2:GATA4	YES	sensory perception of smell:9:1.15E-06, response to stimulus:9:1.90E-05,
ovary	CDXA:GATA4:MRF2	YES	sensory perception of smell:6:3.50E-06, response to stimulus:6:2.55E-05,
ovary	CEBPA:PAX4:SREBP1	YES
ovary	CEBPGAMMA:CEBPGAMMA:HMGIY
ovary	CEBPGAMMA:CEBPGAMMA:PLZF
ovary	CEBPGAMMA:GATA4:PLZF		sensory perception of smell:9:3.49E-07, G-protein coupled receptor protein signaling pathway:11:5.84E-06, response to stimulus:9:6.07E-06,
ovary	CEBPGAMMA:HMGIY:PLZF
ovary	CMAF:FOXJ2:PAX4
ovary	DR4:FOXJ2:PAX4	YES
ovary	ETF:HAND1E47:ZIC3	YES
ovary	FOXJ2:GATA4:MRF2
ovary	FOXJ2:GATA4:PAX4		sensory perception of smell:11:9.88E-06,
ovary	FOXJ2:HNF3:PAX4
ovary	GRE_C:PAX2:SREBP	YES
ovary	LRF:MYOGNF1:NKX25
ovary	LRF:NKX25:PAX8
ovary	NKX25:OCT1:XVENT1
ovary	NKX25:SP3:XVENT1
ovary	OCT1:OCT1:XVENT1	YES
ovary	OCT4:PAX4:SREBP1	YES
ovary	OCT4:POU3F2:SREBP1	YES
ovary	PAX4:PAX4:YY1	YES
ovary	PAX4:PAX4:ZIC3
ovary	PAX4:POU3F2:SREBP1	YES
pancreas	AP2:AP2:WT1
pancreas	AP2:AP2:XVENT1
pancreas	AP2:CETS1P54:ETF
pancreas	AP2:ETF:TTF1
pancreas	AP2:ETF:WT1
pancreas	AP2:ETF:XVENT1
pancreas	AP2:PPARA:WT1
pancreas	AP2:TBP:XVENT1
pancreas	CACD:ETF:TTF1	YES
pancreas	CDXA:POU3F2:PPARA	YES
pancreas	CEBPGAMMA:CEBPGAMMA:CHOP
pancreas	CEBPGAMMA:CEBPGAMMA:PAX4
pancreas	CEBPGAMMA:CEBPGAMMA:PLZF
pancreas	CEBPGAMMA:CHOP:PAX4
pancreas	CEBPGAMMA:CHOP:PLZF
pancreas	CEBPGAMMA:PAX4:PLZF
pancreas	CHOP:HNF3B:HNF3	YES
pancreas	CMAF:EBOX:PAX4	YES
pancreas	E2A:EBOX:PAX4	YES
pancreas	E2A:EBOX:PPARA	YES
pancreas	E2A:MYOGNF1:PAX4	YES
pancreas	E2A:MYOGNF1:ZF5_B	YES
pancreas	E2A:PAX4:PPARA	YES
pancreas	E2A:PAX4:TCF11	YES
pancreas	E2A:PAX4:ZF5_B	YES
pancreas	E2A:PPARA:ZF5_B	YES
pancreas	E2A:TCF11:ZF5_B	YES
pancreas	EBOX:PAX4:PPARA	YES
pancreas	ETF:LRF:TTF1
pancreas	FAC1:FOXJ2:OCT4
pancreas	FOX:PAX4:PAX4
pancreas	FOX:PAX4:PAX8	YES
pancreas	GATA:HMGIY:OCT4	YES
pancreas	GATA4:OCT4:PAX4		acute-phase response:4:1.44E-05,
pancreas	GEN_INI3_B:OCT:TCF11	YES
pancreas	LRF:MINI19_B:NKX25
pancreas	LRF:PAX2:VDR	YES
pancreas	NKX25:POU3F2:SP3
pancreas	OCT4:PLZF:SOX10	YES
pancreas	OCT4:POU3F2:SOX10	YES
pancreas	PAX4:PPARA:WT1
pancreas	PAX4:SPZ1:TEL2	YES
pancreas	PAX4:TEL2:TST1	YES
pancreas	POU3F2:POU3F2:SOX10	YES
pancreatic_islets	AP2:CACD:TEL2	YES
pancreatic_islets	AP2:SP1:SREBP1
pancreatic_islets	AR:PAX2:TST1	YES
pancreatic_islets	AREB6:HOXA4:PPARA	YES
pancreatic_islets	AREB6:HOXA4:TST1	YES
pancreatic_islets	CACD:CETS1P54:KROX
pancreatic_islets	CDXA:OCT1:POU3F2	YES
pancreatic_islets	CETS1P54:KROX:PPARA	YES	endocrine pancreas development:2:1.17E-05,
pancreatic_islets	CHOP:OCT1:OCT4	YES
pancreatic_islets	CHOP:OCT4:TGIF	YES
pancreatic_islets	DR4:SREBP:ZIC3	YES
pancreatic_islets	ER:NKX25:SP3	YES
pancreatic_islets	HOXA4:MYOGNF1:SOX10
pancreatic_islets	HOXA4:POU3F2:SOX10	YES	acute-phase response:3:4.44E-05, protein polymerization:3:6.91E-05,
pancreatic_islets	NF1:P300:SP1	YES	endocrine pancreas development:3:1.08E-07,
pancreatic_islets	NF1:PPARA:SP1		endocrine pancreas development:3:7.21E-08,
pancreatic_islets	NKX25:SP3:STAT1
pancreatic_islets	OCT1:OCT:RUSH1A	YES
pancreatic_islets	OCT1:PAX4:POU3F2	YES
pancreatic_islets	OCT1:PAX4:RUSH1A	YES
pancreatic_islets	PAX2:SREBP1:TST1	YES
pancreatic_islets	PAX4:PAX8:SMAD3	YES
pancreatic_islets	PAX4:POU3F2:WT1	YES
pancreatic_islets	PAX4:POU3F2:ZIC3
parietal_lobe	AHRHIF:AP2:WT1
parietal_lobe	AHRHIF:SP1:WT1
parietal_lobe	AIRE:XVENT1:YY1	YES
parietal_lobe	AP1:P300:PAX4	YES
parietal_lobe	AP2:AP2:PPARA
parietal_lobe	AP2:ETF:PPARA
parietal_lobe	AP2:ETF:WT1
parietal_lobe	AP2:ETF:XVENT1
parietal_lobe	AP2:MAZ:PPARA
parietal_lobe	AP2:PPARA:SREBP
parietal_lobe	AP2:PPARA:WT1
parietal_lobe	AP2:SP3:WT1
parietal_lobe	AP2:WT1:XVENT1
parietal_lobe	CETS1P54:CP2:ZIC3
parietal_lobe	CETS1P54:MYOGNF1:ZIC3	YES
parietal_lobe	CETS1P54:NKX25:PPARA	YES
parietal_lobe	CHOP:HAND1E47:OCT1
parietal_lobe	CHOP:OCT1:OCT
parietal_lobe	COUP_DR1:CP2:ZIC3	YES
parietal_lobe	COUP_DR1:MYOGNF1:ZIC3	YES
parietal_lobe	COUP_DR1:PAX2:XVENT1	YES	central nervous system development:4:7.26E-06,
parietal_lobe	CP2:HIC1:ZIC3
parietal_lobe	DBP:NKX25:TBP
parietal_lobe	DBP:OCT4:TBP	YES
parietal_lobe	DBP:PAX4:TBP
parietal_lobe	ETF:LRF:PAX4
parietal_lobe	FAC1:GATA:OCT4
parietal_lobe	FAC1:MRF2:OCT4
parietal_lobe	FAC1:OCT4:XVENT1
parietal_lobe	HIC1:PPARA:VDR
parietal_lobe	LRF:PAX4:VDR
parietal_lobe	MAZ:PPARA:SP1
parietal_lobe	MYOGNF1:STAT1:ZIC3	YES
parietal_lobe	NKX25:PAX4:TBP		nervous system development:17:7.59E-07, synaptic transmission:12:1.13E-06, central nervous system development:9:2.42E-06,
parietal_lobe	NKX25:PAX5:SP3		synaptic transmission:13:1.49E-07, central nervous system development:10:2.43E-07, nervous system development:17:6.50E-07,
parietal_lobe	OCT1:OCT1:POU3F2
parietal_lobe	XVENT1:YY1:YY1
PB_BDCA4_dentritic_cells	AP2:KROX:PPARA
PB_BDCA4_dentritic_cells	AREB6:CDXA:PAX4	YES
PB_BDCA4_dentritic_cells	AREB6:CEBPGAMMA:PAX4	YES
PB_BDCA4_dentritic_cells	AREB6:CETS1P54:PAX4	YES
PB_BDCA4_dentritic_cells	CEBP:PAX4:TST1		immune response:11:1.40E-05,
PB_BDCA4_dentritic_cells	CEBPA:CEBPGAMMA:PAX4	YES	immune response:9:1.71E-05, defense response to virus:3:2.56E-05,
PB_BDCA4_dentritic_cells	CEBPA:CEBPGAMMA:TST1	YES
PB_BDCA4_dentritic_cells	CEBPA:FAC1:PAX4	YES
PB_BDCA4_dentritic_cells	CEBPA:PAX4:PAX4	YES	positive regulation of mast cell degranulation:3:1.80E-05, antigen processing and presentation of exogenous peptide antigen via MHC class II:3:7.38E-05, inflammatory response:10:8.51E-05,
PB_BDCA4_dentritic_cells	CEBPA:PAX4:TST1	YES	inflammatory response:8:1.43E-05, immune response:10:8.80E-05, DNA catabolic process, exonucleolytic:2:1.40E-04, serotonin secretion:2:1.40E-04, leukotriene biosynthetic process:3:1.61E-04,
PB_BDCA4_dentritic_cells	CETS1P54:CP2:ZIC3
PB_BDCA4_dentritic_cells	CETS1P54:ETS:ZIC3	YES
PB_BDCA4_dentritic_cells	CETS1P54:P300:ZIC3	YES
PB_BDCA4_dentritic_cells	CETS1P54:PAX4:ZIC3	YES
PB_BDCA4_dentritic_cells	CP2:NFY:P300	YES
PB_BDCA4_dentritic_cells	CP2:NFY:ZIC3
PB_BDCA4_dentritic_cells	CP2:PAX4:ZIC3		immunoglobulin mediated immune response:6:7.23E-08,
PB_BDCA4_dentritic_cells	FAC1:OCT4:XVENT1
PB_BDCA4_dentritic_cells	FOXJ2:PAX4:YY1
PB_BDCA4_dentritic_cells	FOXJ2:PLZF:YY1
PB_BDCA4_dentritic_cells	FOXJ2:XVENT1:YY1	YES
PB_BDCA4_dentritic_cells	LRF:MINI19_B:NKX25
PB_BDCA4_dentritic_cells	LRF:RUSH1A:VDR	YES
PB_BDCA4_dentritic_cells	MAF:STAT:XVENT1	YES
PB_BDCA4_dentritic_cells	MYOGNF1:OCT1:XVENT1
PB_BDCA4_dentritic_cells	NFAT:NKX25:PAX4	YES
PB_BDCA4_dentritic_cells	NFAT:NKX25:XVENT1	YES
PB_BDCA4_dentritic_cells	NFAT:PAX4:XVENT1	YES
PB_BDCA4_dentritic_cells	OCT4:PAX4:POU3F2		serotonin secretion:2:3.06E-06, positive regulation of interleukin-3 biosynthetic process:2:3.06E-06, positive regulation of granulocyte macrophage colony-stimulating factor biosynthetic process:2:5.09E-06, positive regulation of mast cell degranulation:2:5.09E-06, B cell receptor signaling pathway:2:1.42E-05,
PB_BDCA4_dentritic_cells	PAX3:PPARA:SP1
PB_BDCA4_dentritic_cells	PAX4:PAX4:ZIC3		inflammatory response:12:8.76E-06, immunoglobulin mediated immune response:4:1.26E-05,
PB_BDCA4_dentritic_cells	PAX4:PLZF:YY1	YES
PB_BDCA4_dentritic_cells	PAX4:SREBP1:ZIC3
PB_BDCA4_dentritic_cells	PAX4:TBX5:ZIC3
PB_BDCA4_dentritic_cells	PAX4:XVENT1:YY1
PB_BDCA4_dentritic_cells	PPARA:SP1:SP3
PB_BDCA4_dentritic_cells	PPARA:SP1:TAL1BETAE47	YES
PB_CD14_monocytes	AP2:CETS1P54:ETF
PB_CD14_monocytes	AP2:ETF:PPARA
PB_CD14_monocytes	AP2:ETF:TCF11
PB_CD14_monocytes	AP2:KROX:PPARA
PB_CD14_monocytes	CACD:CETS1P54:PAX4
PB_CD14_monocytes	CACD:PAX4:TAXCREB
PB_CD14_monocytes	CART1:CEBPA:PLZF	YES	positive regulation of innate immune response:2:1.28E-05,
PB_CD14_monocytes	CEBP:CEBP:POU3F2		T cell proliferation:2:3.51E-05,
PB_CD14_monocytes	CEBP:PAX4:TST1		inflammatory response:10:3.33E-07,
PB_CD14_monocytes	CEBPA:CEBP:CEBP		inflammatory response:4:2.33E-05,
PB_CD14_monocytes	CEBPA:CEBP:TST1
PB_CD14_monocytes	CEBPA:XVENT1:YY1		positive regulation of type I hypersensitivity:2:7.55E-06, positive regulation of mast cell degranulation:2:1.26E-05, cell surface receptor linked signal transduction:4:1.71E-05, positive regulation of immune response:2:2.64E-05, antigen processing and presentation of exogenous peptide antigen via MHC class II:2:3.51E-05,
PB_CD14_monocytes	CEBPGAMMA:CEBP:PAX4		inflammatory response:8:1.83E-06, innate immune response:5:2.31E-05, cell motion:5:3.99E-05, cell surface pattern recognition receptor signaling pathway:2:8.17E-05, response to interferon-gamma:2:1.36E-04,
PB_CD14_monocytes	CEBPGAMMA:CEBPGAMMA:CEBP		cell motion:4:4.86E-06,
PB_CD14_monocytes	CETS1P54:ETS:TEL2	YES
PB_CD14_monocytes	CETS1P54:ETS:VDR	YES
PB_CD14_monocytes	CP2:NKX25:STAT1	YES
PB_CD14_monocytes	CP2:PAX4:STAT1	YES
PB_CD14_monocytes	CP2:PAX4:SZF11
PB_CD14_monocytes	FAC1:OCT4:XVENT1
PB_CD14_monocytes	FAC1:PPARA:XVENT1	YES	response to interferon-gamma:2:8.42E-06,
PB_CD14_monocytes	HAND1E47:NKX25:STAT1
PB_CD14_monocytes	MAF:PAX4:TST1	YES
PB_CD14_monocytes	MINI19_B:NKX25:P300
PB_CD14_monocytes	OCT4:PAX4:POU3F2		serotonin secretion:2:3.67E-06, positive regulation of interleukin-3 biosynthetic process:2:3.67E-06, positive regulation of granulocyte macrophage colony-stimulating factor biosynthetic process:2:6.11E-06, positive regulation of mast cell degranulation:2:6.11E-06, B cell receptor signaling pathway:2:1.71E-05,
PB_CD14_monocytes	P300:POU3F2:SOX10	YES	positive regulation of tyrosine phosphorylation of STAT protein:2:6.11E-06, immunoglobulin mediated immune response:2:4.02E-05, response to hormone stimulus:2:6.39E-05,
PB_CD14_monocytes	PAX4:PLZF:SP3	YES
PB_CD19_Bcells	AP2:KROX:WT1
PB_CD19_Bcells	AP2:PPARA:WT1
PB_CD19_Bcells	AP2:SP3:WT1
PB_CD19_Bcells	CEBPA:CHOP:FAC1	YES
PB_CD19_Bcells	CEBPGAMMA:CEBPGAMMA:PLZF
PB_CD19_Bcells	CETS1P54:LRF:VDR
PB_CD19_Bcells	CP2:NFY:ZIC3
PB_CD19_Bcells	DBP:PAX2:TBP
PB_CD19_Bcells	EBOX:HOXA4:SREBP1	YES
PB_CD19_Bcells	ETF:LRF:TTF1
PB_CD19_Bcells	ETS:HOXA4:MAZ	YES
PB_CD19_Bcells	FOXJ2:LEF1:PAX4	YES
PB_CD19_Bcells	FOXJ2:NFY:PAX4	YES
PB_CD19_Bcells	FOXJ2:PAX4:SP1	YES
PB_CD19_Bcells	HMGIY:NFAT:OCT4
PB_CD19_Bcells	HMGIY:OCT4:OCT
PB_CD19_Bcells	OCT1_07:PAX2:PAX4	YES
PB_CD19_Bcells	OCT1_07:PAX2:TST1
PB_CD19_Bcells	PAX4:XVENT1:YY1		B cell activation:4:1.52E-06, B cell receptor signaling pathway:3:7.73E-06,
PB_CD19_Bcells	PPARA:SP1:SP3
PB_CD19_Bcells	PPARA:SP1:WT1
PB_CD19_Bcells	PPARA:SP3:SP3
PB_CD19_Bcells	TBP:XVENT1:YY1		B cell activation:4:2.15E-07,
PB_CD4_Tcells	AR:PAX2:SRY	YES
PB_CD4_Tcells	CACD:DR4:PAX4
PB_CD4_Tcells	CACD:PAX4:SREBP
PB_CD4_Tcells	CEBPA:PAX4:PAX4	YES
PB_CD4_Tcells	CEBPGAMMA:CEBPGAMMA:GATA4
PB_CD4_Tcells	CEBPGAMMA:FOXJ2:GATA4		cell surface receptor linked signal transduction:7:3.06E-08,
PB_CD4_Tcells	CETS1P54:ETS:PAX4	YES
PB_CD4_Tcells	CP2:EBOX:PAX4
PB_CD4_Tcells	CP2:LMO2COM:PAX4
PB_CD4_Tcells	CP2:MAF:PAX4
PB_CD4_Tcells	CP2:PAX4:PAX	YES
PB_CD4_Tcells	CP2:PAX4:SZF11
PB_CD4_Tcells	CP2:PAX4:TEL2	YES	immune response:14:1.87E-06,
PB_CD4_Tcells	DBP:OCT4:PAX2	YES	cell surface receptor linked signal transduction:6:2.47E-06, immune response:8:3.68E-05,
PB_CD4_Tcells	EBOX:NKX25:PPARA
PB_CD4_Tcells	ER:ETS:PAX4	YES
PB_CD4_Tcells	ETS:MYOGNF1:SP1	YES
PB_CD4_Tcells	ETS:PAX4:SOX10	YES
PB_CD4_Tcells	ETS:PAX4:SP1	YES
PB_CD4_Tcells	ETS:SP1:ZIC3
PB_CD4_Tcells	ETS:TEL2:VDR	YES
PB_CD4_Tcells	GEN_INI3_B:OCT4:PAX4		immune response:8:9.21E-07,
PB_CD4_Tcells	HNF3B:PAX4:SREBP1	YES
PB_CD4_Tcells	KROX:NKX25:PPARA
PB_CD4_Tcells	MAF:PLZF:XVENT1	YES
PB_CD4_Tcells	MINI19_B:NKX25:STAT		immune response:13:2.93E-09, negative regulation of lipopolysaccharide-mediated signaling pathway:2:6.48E-05, negative regulation of ubiquitin-protein ligase activity during mitotic cell cycle:4:6.70E-05, positive regulation of ubiquitin-protein ligase activity during mitotic cell cycle:4:7.98E-05, negative regulation of chemokine biosynthetic process:2:1.08E-04,
PB_CD4_Tcells	MINI19_B:NKX25:WT1
PB_CD4_Tcells	NKX25:PAX5:PPARA
PB_CD4_Tcells	NKX25:SOX10:STAT	YES
PB_CD4_Tcells	OCT4:PAX4:PAX4	YES
PB_CD4_Tcells	PAX:WT1:ZIC3
PB_CD4_Tcells	PAX4:PAX4:POU3F2	YES
PB_CD4_Tcells	PAX4:POU3F2:SPZ1	YES
PB_CD56_NKCells	AP2:PPARA:WT1
PB_CD56_NKCells	AREB6:PAX4:PPARA	YES
PB_CD56_NKCells	CACD:MRF2:PAX4	YES
PB_CD56_NKCells	CEBPGAMMA:ER:PAX2	YES
PB_CD56_NKCells	CEBPGAMMA:OCT1_07:PAX2	YES	cell surface receptor linked signal transduction:4:5.29E-06,
PB_CD56_NKCells	CEBPGAMMA:PAX2:PAX4		cell surface receptor linked signal transduction:4:2.18E-05,
PB_CD56_NKCells	CEBPGAMMA:PAX2:PLZF		cell surface receptor linked signal transduction:9:1.77E-08, cellular defense response:5:1.11E-05, immune response:10:4.70E-05,
PB_CD56_NKCells	CEBPGAMMA:PAX4:PLZF		cellular defense response:7:6.46E-08, cell surface receptor linked signal transduction:9:7.64E-08, immune response:14:1.84E-07,
PB_CD56_NKCells	CP2:CP2:HIC1	YES
PB_CD56_NKCells	EFC:PAX4:TBP	YES
PB_CD56_NKCells	ETF:HAND1E47:VDR	YES
PB_CD56_NKCells	GEN_INI3_B:OCT4:PAX4		immune response:6:1.86E-05,
PB_CD56_NKCells	MAF:NKX25:STAT	YES
PB_CD56_NKCells	OCT1_07:PAX2:TST1
PB_CD8_Tcells	AP2ALPHA:CP2:PAX	YES
PB_CD8_Tcells	CACD:DR4:PAX4
PB_CD8_Tcells	CACD:PAX4:SREBP
PB_CD8_Tcells	CDXA:NKX25:OSF2	YES	cell surface receptor linked signal transduction:5:6.21E-06,
PB_CD8_Tcells	CEBP:PAX4:YY1
PB_CD8_Tcells	CEBPA:GEN_INI3_B:PAX4	YES	immune response:15:1.77E-06, cell surface receptor linked signal transduction:8:1.03E-05,
PB_CD8_Tcells	EBOX:NKX25:PPARA
PB_CD8_Tcells	ETF:HOXA4:XVENT1
PB_CD8_Tcells	ETS:SP1:ZIC3
PB_CD8_Tcells	GRE_C:PAX2:SOX10	YES
PB_CD8_Tcells	KROX:NKX25:PPARA
PB_CD8_Tcells	MINI19_B:NKX25:P300		immune response:13:1.39E-06,
PB_CD8_Tcells	MINI19_B:NKX25:SP1
PB_CD8_Tcells	MINI19_B:P300:SP1	YES
PB_CD8_Tcells	MYB:NKX25:PLZF	YES	immune response:12:1.01E-06,
PB_CD8_Tcells	NFAT:NKX25:PLZF	YES
PB_CD8_Tcells	NKX25:OSF2:P300	YES
PB_CD8_Tcells	NKX25:OSF2:TAL1BETAE47	YES	intracellular signaling cascade:5:2.01E-05,
PB_CD8_Tcells	NKX25:OSF2:VDR	YES	immune response:6:5.95E-06,
PB_CD8_Tcells	NKX25:OSF2:ZIC3	YES
PB_CD8_Tcells	NKX25:PAX5:PPARA
PB_CD8_Tcells	OCT1:PAX4:PAX4	YES
PB_CD8_Tcells	OCT1_07:PAX2:TST1
PB_CD8_Tcells	OSF2:P300:TAL1BETAE47	YES
PB_CD8_Tcells	PAX:WT1:ZIC3
PB_CD8_Tcells	PAX2:PAX6:SOX10	YES
pituitary_gland	AIRE:PAX4:ZIC3	YES
pituitary_gland	AP2:AP2:DR4
pituitary_gland	AP2:AP2:HAND1E47
pituitary_gland	AP2:AP2:PPARA
pituitary_gland	AP2:AP2:SREBP	YES
pituitary_gland	AP2:AP2:TTF1	YES
pituitary_gland	AP2:AP2:WT1
pituitary_gland	AP2:AP2:XVENT1
pituitary_gland	AP2:CACD:SREBP	YES
pituitary_gland	AP2:DR4:PPARA	YES
pituitary_gland	AP2:DR4:WT1
pituitary_gland	AP2:ETF:XVENT1
pituitary_gland	AP2:HAND1E47:PPARA
pituitary_gland	AP2:HAND1E47:SREBP	YES
pituitary_gland	AP2:HAND1E47:WT1
pituitary_gland	AP2:KROX:PPARA
pituitary_gland	AP2:MAZ:XVENT1	YES
pituitary_gland	AP2:MYOGNF1:SREBP	YES
pituitary_gland	AP2:OCT4:PPARA	YES
pituitary_gland	AP2:PPARA:SREBP
pituitary_gland	AP2:PPARA:TTF1	YES
pituitary_gland	AP2:PPARA:WT1
pituitary_gland	AP2:SP3:WT1
pituitary_gland	AP2:SREBP:TTF1	YES
pituitary_gland	AP2:TAL1BETAE47:XVENT1	YES
pituitary_gland	AP2:TTF1:WT1
pituitary_gland	AP2:WT1:XVENT1
pituitary_gland	AP2ALPHA:AP2:DR4
pituitary_gland	AP2ALPHA:CP2:KROX
pituitary_gland	AP2ALPHA:KROX:PAX8	YES
pituitary_gland	CACD:CETS1P54:CETS1P54	YES
pituitary_gland	CACD:CETS1P54:KROX
pituitary_gland	CACD:GEN_INI3_B:SREBP	YES
pituitary_gland	CACD:MYOGNF1:SREBP
pituitary_gland	CRX:NKX25:SP3
pituitary_gland	DR3:LRF:PAX4	YES
pituitary_gland	ETF:HOXA4:XVENT1
pituitary_gland	LRF:LRF:PAX4
pituitary_gland	LRF:NKX25:PAX4
pituitary_gland	LRF:NKX25:PAX5	YES
pituitary_gland	LRF:NKX25:VDR
pituitary_gland	LRF:PAX4:PAX5	YES
pituitary_gland	LRF:PAX4:VDR
pituitary_gland	LRF:PAX5:VDR
pituitary_gland	LRF:TTF1:VDR	YES
pituitary_gland	MAZ:TTF1:XVENT1	YES
pituitary_gland	NFY:PAX4:ZIC3	YES
pituitary_gland	NFY:TTF1:ZIC3		icosanoid biosynthetic process:2:7.66E-06, centriole replication:2:1.53E-05, myoblast migration:2:1.53E-05, positive regulation of transcription factor import into nucleus:2:2.55E-05, regulation of cytokinesis:2:3.82E-05,
pituitary_gland	NKX25:PPARA:SP3
pituitary_gland	PAX2:PAX4:TST1	YES
pituitary_gland	PAX3:SP1:WT1
pituitary_gland	PAX4:POU3F2:TST1	YES
pituitary_gland	PAX8:SOX10:SRY	YES
placenta	AP1:CACD:TTF1	YES
placenta	AP2:CDXA:NKX25
placenta	AP2:CDXA:XVENT1	YES
placenta	AP2:HIC1:PPARA
placenta	AP2:NKX25:POU3F2
placenta	AP2:NKX25:XVENT1
placenta	AP2:POU3F2:XVENT1	YES
placenta	AP2ALPHA:AP2:NKX25
placenta	AP2ALPHA:EGR1:NKX25
placenta	AP2ALPHA:FOXJ2:NKX25	YES
placenta	AP2ALPHA:KROX:NKX25	YES
placenta	AP2ALPHA:KROX:SP3
placenta	AP2ALPHA:NKX25:PAX	YES
placenta	AP2ALPHA:NKX25:SP3		cell adhesion:21:2.73E-06, negative regulation of epithelial cell proliferation:4:4.20E-05, embryonic development:6:4.36E-05, multicellular organismal development:25:8.02E-05, interphase:2:4.25E-04,
placenta	AP2ALPHA:SP3:SP3	YES
placenta	CEBPA:CEBPGAMMA:TBP
placenta	CHOP:FOXJ2:OSF2	YES	positive regulation of inflammatory response:2:2.29E-05,
placenta	EGR1:MYOGNF1:ZF5_B
placenta	EGR1:SP1:ZF5_B
placenta	FOXJ2:GATA4:PAX4
placenta	FOXJ2:PAX4:SOX10
placenta	GATA4:OCT1:PAX4	YES
placenta	GATA4:OCT4:PAX4
placenta	GRE_C:HAND1E47:SREBP	YES
placenta	HNF3B:PLZF:TST1	YES
placenta	LRF:MYOGNF1:SREBP1	YES
placenta	NCX:NKX25:STAT1	YES
placenta	NKX25:SP3:SP3
placenta	PPARA:SP1:WT1
pons	AP2:CETS1P54:GEN_INI3_B	YES
pons	AP2:DR3:ETF
pons	AP2:DR3:ETS	YES
pons	AP2:ETF:GEN_INI3_B		regulation of synaptic transmission:2:2.13E-05, regulation of cellular pH:2:3.20E-05,
pons	AP2:ETF:PAX2
pons	AP2:ETF:PPARA		regulation of synaptic transmission:2:4.28E-05,
pons	AP2:ETF:XVENT1
pons	AP2:MAZ:PPARA
pons	AP2ALPHA:CP2:EGR1		central nervous system development:5:8.58E-07, synaptogenesis:3:1.54E-05, clustering of voltage-gated sodium channels:2:2.25E-05, positive regulation of neuron differentiation:2:3.74E-05, neuropeptide signaling pathway:4:4.03E-05,
pons	AP2ALPHA:CP2:KROX		central nervous system development:4:1.77E-05,
pons	AP2ALPHA:EGR1:KROX		central nervous system development:4:2.95E-06,
pons	CACD:ETF:NCX	YES
pons	CACD:LRF:NKX25
pons	CACD:MAZ:NKX25		synaptic transmission:6:2.50E-05,
pons	CEBP:CEBP:MYOGNF1	YES
pons	CEBP:CEBP:PAX4
pons	CETS1P54:ETS:VDR	YES
pons	CETS1P54:MAZ:PPARA
pons	CHOP:PAX4:STAT1	YES
pons	CRX:NKX25:TBP
pons	DBP:FOXJ2:HOXA4
pons	DBP:FOXJ2:OCT1
pons	DBP:HOXA4:OCT1
pons	EBOX:ETS:PAX4	YES
pons	EBOX:MAF:PAX4	YES	clathrin coat assembly:2:1.77E-05,
pons	EGR1:LRF:SP1		central nervous system development:3:2.50E-05,
pons	ETF:LRF:PAX4		central nervous system development:5:2.01E-05,
pons	ETF:NCX:PAX4	YES
pons	ETF:PAX4:PPARA		synaptic transmission:9:1.74E-07,
pons	GFI1:HOXA4:SRY	YES
pons	HOXA4:MRF2:OCT	YES
pons	LRF:MAZ:NKX25	YES	ionotropic glutamate receptor signaling pathway:2:1.66E-05,
pons	LRF:NKX25:PAX4		synaptic transmission:11:3.55E-07, central nervous system development:8:2.11E-06,
pons	LRF:PAX4:PPARA	YES	central nervous system development:8:2.28E-07,
pons	MAF:PAX4:TCF11	YES
pons	MAZ:NKX25:PPARA
pons	MAZ:NKX25:SP1
pons	MAZ:NKX25:SP3		central nervous system development:8:7.41E-10, regulation of growth:4:3.51E-08, neuron migration:4:1.59E-05, regulation of axon diameter:2:6.48E-05, clustering of voltage-gated sodium channels:2:6.48E-05,
pons	MAZ:PPARA:SP1
pons	MAZ:PPARA:SP3
pons	MAZ:SP1:SP3
pons	OCT1:OCT1:PAX4
pons	OCT1:OCT4:OCT
pons	OCT1:OCT4:PAX4	YES
pons	OCT1:OCT4:SRY
pons	OCT1:PAX4:SRY	YES
pons	OCT4:OCT:PLZF		nervous system development:6:2.29E-06,
pons	P300:PAX4:SZF11	YES
prefrontal_cortex	AHRHIF:KROX:SP1
prefrontal_cortex	AP2:AP2:ETF
prefrontal_cortex	AP2:AP2:PPARA
prefrontal_cortex	AP2:AP2:SPZ1
prefrontal_cortex	AP2:AP2:WT1
[truncated: 914 more rows]
